# Supplementary material for: Maternal Condition but Not Corticosterone Is Linked to Offspring Sex Ratio in a Passerine Bird
Source: PLoS One. 2014 Oct 27;9(10):e110858. doi: 10.1371/journal.pone.0110858 (PMC4210198; doi:10.1371/journal.pone.0110858)
Supplement: Data S1 — Combined raw data files. (XLS) [file pone.0110858.s001.xls]

## Sheet: SexRatio.txt
NBCode	Ring	Year	Year1	LayDate1	Jlay	ClutchSize	JHatch	NoFledged	PropFledge	Pcount	Pmale	Pfemale	Scount	Smale	Sfemale	Age	Mass	Wing	Condition_resid	Cort	Num_unviable	Unviable	Num_LayGaps	LayGaps
HELL-329	V877622	2008	eight	2008-05-07	36	8	57	6	0.8	6	3	3	6	3	3	five	10.2	64	-1.18	1.53	2	1	0	0
HELL-328	V877768	2008	eight	2008-04-28	27	11	50	11	1	11	8	3	11	8	3	five	10.4	60	-0.87	6.24	0	0	0	0
CASH-10	V877756	2008	eight	2008-04-28	27	8	48	8	1	8	3	5	8	3	5	five	10.5	60.05	-0.77	2.63	0	0	0	0
CASH-6	V877755	2008	eight	2008-04-24	23	11	47	10	0.9	10	5	5	10	5	5	six	10.7	60	-0.57	4.08	1	1	0	0
FS-151	V877753	2008	eight	2008-04-30	29	10	53	0	0	9	4	5	NA	NA	NA	six	10.8	62.5	-0.54	6.46	1	1	0	0
CASH-78	V877772	2008	eight	2008-04-29	28	10	50	10	1	10	5	5	10	5	5	six	10.9	62	-0.43	3.45	0	0	0	0
STEE-119	V432700	2008	eight	2008-04-28	27	10	49	10	1	10	4	6	10	4	6	five	10.9	63	-0.45	3.17	0	0	1	1
DL1-31	V877761	2008	eight	2008-04-27	26	10	48	10	1	10	7	3	10	7	3	five	10.9	62	-0.43	6.25	0	0	0	0
NEWC-427	V877767	2008	eight	2008-04-27	26	9	47	8	0.9	8	6	2	8	6	2	six	10.9	62	-0.43	1.64	1	1	0	0
STEE-111	T185374	2008	eight	2008-04-25	24	13	50	12	0.9	12	7	5	12	7	5	six	10.9	63	-0.45	4.63	1	1	0	0
DL1-24	V877754	2008	eight	2008-04-26	25	9	47	8	0.9	NA	NA	NA	8	3	5	five	10.9	64	-0.48	NA	NA	NA	NA	NA
SALL-246	V205041	2008	eight	2008-05-01	30	10	53	10	1	10	5	5	10	5	5	six	11	62	-0.33	2.09	0	0	1	1
SALL-257	V877783	2008	eight	2008-04-30	29	8	53	0	0	6	1	5	NA	NA	NA	five	11	59	-0.24	4.6	2	1	2	1
SALL-237	V432701	2008	eight	2008-05-08	37	9	58	4	0.4	7	4	3	4	2	2	five	11.1	62.5	-0.24	3.29	2	1	0	0
CASH-50	V877757	2008	eight	2008-04-28	27	8	48	8	1	8	6	2	8	6	2	five	11.2	62	-0.13	1.3	0	0	0	0
EDL2-306	NA	2008	eight	2008-05-02	31	10	54	10	1	10	8	2	10	8	2	five	11.2	60	-0.07	1.58	0	0	1	1
PEN1-135	V205515	2008	eight	2008-04-28	27	9	50	9	1	9	4	5	9	4	5	six	11.2	62	-0.13	1.97	0	0	0	0
FS-154	V877781	2008	eight	2008-04-28	27	12	53	9	0.8	10	5	5	9	5	4	five	11.2	62	-0.13	NA	2	1	NA	NA
PEN1-192	V205136	2008	eight	2008-04-26	25	9	48	0	0.6	7	5	2	NA	NA	NA	five	11.3	65	-0.11	NA	2	1	NA	NA
DL2-44	V877790	2008	eight	2008-05-03	32	11	55	11	1	11	8	3	11	8	3	six	11.4	61.5	0.09	1.31	0	0	0	0
STEE-94	V205427	2008	eight	2008-05-02	31	9	52	7	0.8	9	4	5	7	3	4	six	11.4	62	0.07	5.26	0	0	0	0
CASH-55	V877773	2008	eight	2008-04-27	26	11	50	10	0.9	10	5	5	10	5	5	five	11.4	59.5	0.14	2.64	1	1	0	0
HELL-334	V877759	2008	eight	2008-04-25	24	10	48	10	1	10	4	6	10	4	6	five	11.5	62	0.17	0.99	0	0	0	0
SALL-275	V877765	2008	eight	2008-04-26	25	8	49	8	1	8	4	4	8	4	4	five	11.5	62	0.17	1.48	0	0	2	1
CASH-28	V877766	2008	eight	2008-04-29	28	8	49	7	0.9	7	7	0	7	7	0	five	11.5	60	0.23	1.17	1	1	0	0
EDL2-319	NA	2008	eight	2008-05-06	35	6	54	5	0.8	5	3	2	5	3	2	five	11.5	61	0.2	4.6	1	1	0	0
EDL2-310	NA	2008	eight	2008-04-29	28	13	52	13	1	13	6	7	13	6	7	five	11.6	60.5	0.32	3.61	0	0	0	0
STEE-79	V432636	2008	eight	2008-04-27	26	10	50	10	1	10	4	6	10	4	6	five	11.6	62	0.27	NA	0	0	NA	NA
DL2-54	V877779	2008	eight	2008-04-29	28	11	52	9	0.8	9	1	8	9	1	8	five	11.6	63	0.25	5	2	1	0	0
SALL-247	V877782	2008	eight	2008-05-01	30	11	53	9	0.8	9	4	5	9	4	5	five	11.6	62	0.27	5.59	2	1	0	0
DL2-57	NA	2008	eight	2008-04-28	27	12	51	12	1	12	5	6	11	5	6	six	11.7	63	0.35	3.44	0	0	0	0
STEE-67	V432511	2008	eight	2008-04-27	26	13	50	13	1	13	5	8	13	5	8	six	11.8	63	0.45	0.85	0	0	0	0
SALL-230	V877730	2008	eight	2008-04-27	26	11	50	7	0.6	11	3	8	7	3	4	five	11.8	61	0.5	NA	0	0	NA	NA
CASH-61	V877763	2008	eight	2008-04-26	25	11	49	9	0.8	9	3	6	9	3	6	six	11.8	64	0.42	1.64	2	1	0	0
SALL-225	V877762	2008	eight	2008-04-24	23	11	49	10	0.9	10	2	8	10	2	8	six	11.8	60	0.53	2.47	1	1	0	0
DL2-46	V877788	2008	eight	2008-05-06	35	7	55	5	0.7	5	2	3	5	2	3	six	11.8	62	0.47	3.55	2	1	0	0
STEE-102	V205014	2008	eight	2008-04-28	27	10	51	9	0.9	9	7	2	9	7	2	six	11.8	63.5	0.43	NA	1	1	NA	NA
CASH-22	V205442	2008	eight	2008-04-27	26	9	47	9	1	9	7	2	9	7	2	six	11.9	61.5	0.59	4.11	0	0	0	0
FS-162	V205764	2008	eight	2008-04-26	25	12	49	11	0.9	11	4	7	11	4	7	six	11.9	65	0.49	3.04	1	1	0	0
SALL-244	V877784	2008	eight	2008-05-01	30	11	54	6	0.5	9	7	2	6	4	2	six	11.9	61	0.6	NA	2	1	NA	NA
PEN2-170	V877780	2008	eight	2008-04-30	29	10	52	9	0.9	10	4	6	9	4	5	five	12	61.5	0.69	4.07	0	0	2	1
SALL-245	V205501	2008	eight	2008-04-27	26	11	51	10	0.9	10	5	5	10	5	5	six	12.1	63.5	0.73	0.49	1	1	0	0
DL2-52	V877777	2008	eight	2008-04-28	27	12	51	12	1	12	7	5	12	7	5	five	12.2	62.5	0.86	3.55	0	0	0	0
CASH-54	V432508	2008	eight	2008-04-25	24	11	49	7	0.6	7	3	4	7	3	4	five	12.2	62	0.87	1.81	4	1	1	1
DL1-32	V205007	2008	eight	2008-04-27	26	11	50	10	0.9	10	6	4	10	6	4	six	12.3	60.5	1.02	1.17	1	1	0	0
SALL-240	V432504	2008	eight	2008-05-01	30	8	51	8	1	8	7	1	8	7	1	six	12.4	62	1.07	2.58	0	0	1	1
FS-182	V205546	2008	eight	2008-04-30	29	12	53	10	0.8	10	6	4	10	6	4	six	12.4	64	1.02	7.11	2	1	0	0
DL2-59	NA	2008	eight	2008-05-14	43	4	58	4	1	4	4	0	4	4	0	NA	NA	NA	NA	NA	0	0	NA	NA
SALL-213	NA	2008	eight	2008-04-30	29	7	NA	0	0	7	6	1	NA	NA	NA	NA	NA	NA	NA	NA	0	0	NA	NA
DL2-50	NA	2008	eight	2008-05-04	33	11	56	10	0.9	11	9	2	10	8	2	NA	NA	NA	NA	NA	0	0	NA	NA
SALL-259	NA	2008	eight	2008-05-02	31	9	54	1	0.1	9	6	3	NA	NA	NA	NA	NA	NA	NA	NA	0	0	NA	NA
FS-20	NA	2008	eight	2008-05-10	39	8	58	2	0.3	8	5	3	2	1	1	NA	NA	NA	NA	NA	0	0	NA	NA
SALL-262	NA	2008	eight	2008-05-07	36	8	55	8	1	8	5	3	8	5	3	NA	NA	NA	NA	NA	0	0	NA	NA
FS-150	NA	2008	eight	2008-04-27	26	10	51	10	1	10	6	4	10	6	4	NA	NA	NA	NA	NA	0	0	NA	NA
SALL-224	NA	2008	eight	2008-04-26	25	10	48	10	1	10	6	4	10	6	4	NA	NA	NA	NA	NA	0	0	NA	NA
SALL-228	NA	2008	eight	2008-05-05	34	9	55	4	0.4	9	4	5	4	3	1	NA	NA	NA	NA	NA	0	0	NA	NA
SALL-249	NA	2008	eight	2008-05-01	30	9	55	4	0.4	9	4	5	4	2	2	NA	NA	NA	NA	NA	0	0	NA	NA
CASH-67	NA	2008	eight	2008-04-29	28	10	50	9	0.9	10	5	5	10	5	5	NA	NA	NA	NA	NA	0	0	NA	NA
SALL-209	NA	2008	eight	2008-05-07	36	9	57	9	1	9	4	5	9	4	5	NA	NA	NA	NA	NA	0	0	NA	NA
SALL-252	NA	2008	eight	2008-04-29	28	11	52	11	1	11	6	5	11	6	5	NA	NA	NA	NA	NA	0	0	NA	NA
DL2-19	NA	2008	eight	2008-04-26	25	12	53	12	1	12	6	6	12	6	6	NA	NA	NA	NA	NA	0	0	NA	NA
EDL2-311	NA	2008	eight	2008-04-28	27	12	52	12	1	12	6	6	12	6	6	NA	NA	NA	NA	NA	0	0	NA	NA
FS-22	NA	2008	eight	2008-04-27	26	12	52	12	1	12	6	6	12	6	6	NA	NA	NA	NA	NA	0	0	NA	NA
EDL2-318	NA	2008	eight	2008-05-04	33	10	54	10	1	10	3	7	10	3	7	NA	NA	NA	NA	NA	0	0	NA	NA
PEN2-133	NA	2008	eight	2008-04-27	26	10	49	10	1	10	3	7	10	3	7	NA	NA	NA	NA	NA	0	0	NA	NA
FS-160	NA	2008	eight	2008-04-30	29	12	53	12	1	12	5	7	12	5	7	NA	NA	NA	NA	NA	0	0	NA	NA
STEE-88	NA	2008	eight	2008-05-03	32	8	53	5	0.6	7	6	1	5	4	1	NA	NA	NA	NA	NA	1	1	NA	NA
PEN1-120	NA	2008	eight	2008-05-05	34	9	55	0	0	8	6	2	NA	NA	NA	NA	NA	NA	NA	NA	1	1	NA	NA
PEN2-130	NA	2008	eight	2008-05-01	30	10	55	6	0.6	6	4	2	6	4	2	NA	NA	NA	NA	NA	4	1	NA	NA
FS-159	NA	2008	eight	2008-04-30	29	10	53	8	0.8	8	6	2	8	6	2	NA	NA	NA	NA	NA	2	1	NA	NA
DL2-42	NA	2008	eight	2008-04-29	28	7	53	6	0.9	6	4	2	6	4	2	NA	NA	NA	NA	NA	1	1	NA	NA
FS-175	NA	2008	eight	2008-04-28	27	12	51	11	0.9	11	9	2	11	9	2	NA	NA	NA	NA	NA	1	1	NA	NA
PEN2-189	NA	2008	eight	2008-05-01	30	10	53	3	0.3	8	5	3	3	3	0	NA	NA	NA	NA	NA	2	1	NA	NA
CASH-74	NA	2008	eight	2008-04-30	29	9	50	7	0.8	7	4	3	7	4	3	NA	NA	NA	NA	NA	2	1	NA	NA
PEN1-121	NA	2008	eight	2008-05-05	34	10	55	8	0.8	8	5	3	8	5	3	NA	NA	NA	NA	NA	2	1	NA	NA
SALL-264	NA	2008	eight	2008-04-26	25	12	51	10	0.8	10	7	3	10	7	3	NA	NA	NA	NA	NA	2	1	NA	NA
PEN1-146	NA	2008	eight	2008-04-30	29	11	53	10	0.9	10	7	3	10	7	3	NA	NA	NA	NA	NA	1	1	NA	NA
STEE-63	NA	2008	eight	2008-05-04	33	11	56	10	0.9	10	7	3	10	7	3	NA	NA	NA	NA	NA	1	1	NA	NA
SALL-260	NA	2008	eight	2008-05-04	33	8	57	0	0	7	3	4	NA	NA	NA	NA	NA	NA	NA	NA	1	1	NA	NA
STEE-122	NA	2008	eight	2008-05-03	32	11	55	5	0.5	7	3	4	5	1	4	NA	NA	NA	NA	NA	4	1	NA	NA
FS-152	NA	2008	eight	2008-04-29	28	8	54	7	0.9	7	3	4	7	3	4	NA	NA	NA	NA	NA	1	1	NA	NA
PEN1-140	NA	2008	eight	2008-05-01	30	8	51	7	0.9	7	3	4	7	3	4	NA	NA	NA	NA	NA	1	1	NA	NA
PEN2-167	NA	2008	eight	2008-05-07	36	9	57	4	0.4	8	3	5	4	2	2	NA	NA	NA	NA	NA	1	1	NA	NA
EDL2-312	NA	2008	eight	2008-05-06	35	10	56	7	0.7	9	4	5	7	3	4	NA	NA	NA	NA	NA	1	1	NA	NA
CASH-9	NA	2008	eight	2008-04-27	26	11	50	9	0.8	10	5	5	9	5	4	NA	NA	NA	NA	NA	1	1	NA	NA
SALL-263	NA	2008	eight	2008-05-03	32	8	54	7	0.9	7	2	5	7	2	5	NA	NA	NA	NA	NA	1	1	NA	NA
STEE-95	NA	2008	eight	2008-05-02	31	10	54	9	0.9	9	4	5	9	4	5	NA	NA	NA	NA	NA	1	1	NA	NA
STEE-106	NA	2008	eight	2008-05-02	31	9	54	8	0.9	8	2	6	8	2	6	NA	NA	NA	NA	NA	1	1	NA	NA
FS-180	NA	2008	eight	2008-04-27	26	13	52	12	0.9	12	6	6	12	6	6	NA	NA	NA	NA	NA	1	1	NA	NA
DL1-40	NA	2008	eight	2008-05-01	30	11	57	10	0.9	10	3	7	10	3	7	NA	NA	NA	NA	NA	1	1	NA	NA
HELL-335	NA	2008	eight	2008-04-29	28	12	54	11	0.9	11	4	7	11	4	7	NA	NA	NA	NA	NA	1	1	NA	NA
PEN2-128	NA	2008	eight	2008-04-29	28	14	56	13	0.9	13	6	7	13	6	7	NA	NA	NA	NA	NA	1	1	NA	NA
PEN2-132	NA	2008	eight	2008-04-26	25	14	53	5	0.4	NA	NA	NA	5	1	4	NA	NA	NA	NA	NA	NA	NA	NA	NA
PEN1-145	NA	2008	eight	2008-05-06	35	10	56	5	0.5	NA	NA	NA	5	3	2	NA	NA	NA	NA	NA	NA	NA	NA	NA
SALL-221	NA	2008	eight	2008-05-10	39	8	58	5	0.6	NA	NA	NA	5	3	2	NA	NA	NA	NA	NA	NA	NA	NA	NA
SALL-274	NA	2008	eight	2008-05-03	32	12	57	7	0.6	NA	NA	NA	7	5	2	NA	NA	NA	NA	NA	NA	NA	NA	NA
SALL-215	V432574	2009	nine	2009-04-21	20	12	47	11	0.9	12	3	9	11	2	9	six	10.5	62	-0.83	4.62	0	0	1	1
SALL-263	V205287	2009	nine	2009-04-17	16	11	42	11	1	11	5	6	11	5	6	six	10.5	62	-0.83	NA	0	0	NA	NA
PEN2-193	X575609	2009	nine	2009-04-23	22	9	45	9	1	9	7	2	9	7	2	five	10.6	60.5	-0.68	3.34	0	0	0	0
CASH-94	X181859	2009	nine	2009-04-21	20	5	46	5	1	5	2	3	5	2	3	five	11	60	-0.27	0.41	0	0	0	0
CASH-61	V205809	2009	nine	2009-04-12	11	13	41	13	1	13	7	6	13	7	6	six	11	60.5	-0.28	2.68	0	0	0	0
DL2-12	X181855	2009	nine	2009-04-20	19	11	44	0	0	11	6	5	NA	NA	NA	five	11	63	-0.35	2.84	0	0	0	0
SALL-250	X181868	2009	nine	2009-04-22	21	10	48	9	0.9	10	5	5	8	3	5	six	11	63	-0.35	3.12	0	0	0	0
FS-173	X181876	2009	nine	2009-04-22	21	12	48	12	1	12	7	5	12	7	5	six	11	60	-0.27	3.8	0	0	0	0
SALL-258	V877732	2009	nine	2009-04-21	20	12	49	12	1	12	7	5	12	7	5	six	11	63	-0.35	4.9	0	0	0	0
PEN2-190	X575605	2009	nine	2009-04-17	16	11	45	11	1	11	6	5	11	6	5	six	11	63	-0.35	5.79	0	0	0	0
HELL-321	X181857	2009	nine	2009-04-21	20	11	45	11	1	11	7	4	11	7	4	five	11	62	-0.33	7.42	0	0	NA	NA
CASH-93	X181867	2009	nine	2009-04-27	26	6	47	0	0	5	3	2	NA	NA	NA	six	11	NA	NA	1.16	1	1	0	0
STEE-78	X181865	2009	nine	2009-04-22	21	10	47	0	0	8	5	3	NA	NA	NA	five	11	61	-0.3	1.19	2	1	1	1
SALL-223	X181862	2009	nine	2009-04-20	19	13	46	10	0.8	12	7	5	10	5	5	six	11	61	-0.3	2.03	1	1	0	0
PEN2-132	V432513	2009	nine	2009-04-19	18	13	47	8	0.6	11	6	5	8	3	5	six	11	64	-0.38	4.76	2	1	0	0
EDL2-312	X181849	2009	nine	2009-04-18	17	11	42	8	0.7	8	3	5	8	3	5	six	11	64	-0.38	5.09	3	1	0	0
STEE-97	T592881	2009	nine	2009-04-23	22	11	48	8	0.7	9	4	5	8	4	4	six	11	60	-0.27	NA	2	1	NA	NA
HELL-335	X575620	2009	nine	2009-04-25	24	11	49	11	1	11	4	7	11	4	7	five	11.5	60	0.23	1.9	0	0	0	0
SALL-224	X181861	2009	nine	2009-04-22	21	9	46	8	0.9	9	2	7	8	1	7	six	11.5	62	0.17	3.13	0	0	0	0
CASH-9	X575604	2009	nine	2009-04-20	19	10	44	10	1	10	4	6	10	4	6	six	11.5	65	0.09	4.69	0	0	0	0
PEN2-168	X181032	2009	nine	2009-04-20	19	12	46	6	0.5	8	4	4	6	2	4	five	11.5	63	0.15	2.92	4	1	0	0
STEE-76	V205216	2009	nine	2009-04-26	25	11	50	10	0.9	10	5	5	10	5	5	six	11.5	64	0.12	NA	1	1	NA	NA
CASH-90	X575610	2009	nine	2009-04-24	23	9	48	7	0.8	8	5	3	7	4	3	five	11.6	62	0.27	5.5	1	1	0	0
SALL-243	V205411	2009	nine	2009-04-30	29	6	50	6	1	6	3	3	6	3	3	six	12	61	0.7	1.8	0	0	0	0
CASH-10	X877658	2009	nine	2009-04-23	22	8	43	8	1	8	4	4	8	4	4	five	12	61	0.7	NA	0	0	NA	NA
EDL2-300	V205054	2009	nine	2009-04-22	21	12	50	9	0.8	9	6	3	9	6	3	six	12	61	0.7	3.26	3	1	1	1
EDL2-312	X576504	2010	ten	2010-04-29	28	12	53	11	0.9	11	2	9	11	2	9	six	10.25	63	-1.1	0.44	1	1	0	0
SALL-246	X181734	2010	ten	2010-05-04	33	7	56	7	1	7	0	7	7	0	7	six	10.5	64	-0.88	0.83	0	0	1	1
CASH-87	X576502	2010	ten	2010-04-30	29	10	53	8	0.8	NA	NA	NA	8	3	5	five	10.5	62	-0.83	0.87	1	1	0	0
CASH-50	X576394	2010	ten	2010-04-29	28	8	49	8	1	8	3	5	8	3	5	five	11	64.5	-0.4	0.32	0	0	0	0
CASH-94	V432599	2010	ten	2010-05-01	30	8	50	8	1	8	5	3	8	5	3	six	11	63	-0.35	1.45	0	0	0	0
SALL-229	X576513	2010	ten	2010-05-03	32	8	56	8	1	8	4	4	8	4	4	five	11	61.5	-0.31	1.56	0	0	1	1
PEN2-128	X181249	2010	ten	2010-04-24	23	14	51	14	1	14	7	7	14	7	7	six	11	62	-0.33	1.86	0	0	0	0
SALL-273	X576389	2010	ten	2010-04-27	26	11	48	11	1	11	6	5	11	6	5	six	11	62	-0.33	NA	0	0	NA	NA
DL2-44	X576505	2010	ten	2010-04-30	29	9	51	9	1	9	4	5	9	4	5	five	11	61	-0.3	NA	0	0	NA	NA
DL2-59	X576506	2010	ten	2010-04-30	29	10	54	8	0.8	10	5	5	8	3	5	five	11	62	-0.33	NA	0	0	NA	NA
SALL-262	X576510	2010	ten	2010-05-04	33	7	55	3	0.4	NA	NA	NA	3	1	2	six	11	63	-0.35	2.71	0	0	0	0
FS-177	X181732	2010	ten	2010-04-27	26	13	53	13	1	13	6	7	13	6	7	six	11.25	62	-0.08	3.74	0	0	0	0
SALL-245	X181180	2010	ten	2010-04-28	27	11	52	10	0.9	11	4	7	10	4	6	six	11.5	63	0.15	0.5	0	0	0	0
SALL-216	X576392	2010	ten	2010-04-28	27	10	49	10	1	10	5	5	10	5	5	six	11.5	64	0.12	0.5	0	0	0	0
SALL-220	X181065	2010	ten	2010-04-25	24	11	46	11	1	11	8	3	11	8	3	six	11.5	61	0.2	1.16	0	0	0	0
CASH-71	X181845	2010	ten	2010-04-30	29	11	52	9	0.8	NA	NA	NA	9	4	5	six	11.5	63	0.15	2.42	0	0	0	0
DL2-9	V205045	2010	ten	2010-04-27	26	12	52	10	0.8	11	7	4	10	7	3	six	11.75	62	0.42	1.51	1	1	0	0
SALL-249	X181821	2010	ten	2010-04-29	28	8	52	7	0.9	8	6	2	7	5	2	six	12	61	0.7	0.36	0	0	1	1
SALL-225	X181835	2010	ten	2010-04-27	26	11	51	11	1	11	7	4	11	7	4	six	12	64	0.62	0.9	0	0	0	0
SALL-209	X576366	2010	ten	2010-04-30	29	9	51	9	1	9	4	5	9	4	5	six	12	64	0.62	1.74	0	0	0	0
STEE-119	X576395	2010	ten	2010-04-26	25	9	49	9	1	9	5	4	9	5	4	five	12	64	0.62	NA	0	0	NA	NA
SALL-218	NA	2010	ten	2010-04-26	25	10	49	10	1	10	8	2	10	8	2	NA	NA	NA	NA	NA	0	0	NA	NA
SALL-244	NA	2010	ten	2010-04-28	27	5	55	5	1	5	2	3	5	2	3	NA	NA	NA	NA	NA	0	0	NA	NA
SALL-275	NA	2010	ten	2010-04-27	26	11	50	11	1	11	7	4	11	7	4	NA	NA	NA	NA	NA	0	0	NA	NA
SALL-234	NA	2010	ten	2010-04-30	29	11	55	9	0.8	11	4	7	9	3	6	NA	NA	NA	NA	NA	0	0	NA	NA
STEE-73	NA	2010	ten	2010-04-26	25	12	50	12	1	12	4	8	12	4	8	NA	NA	NA	NA	NA	0	0	NA	NA
SALL-230	NA	2010	ten	2010-04-25	24	10	48	8	0.8	8	2	6	8	2	6	NA	NA	NA	NA	NA	2	1	NA	NA
CASH-81	NA	2010	ten	2010-04-27	26	12	50	10	0.8	10	4	6	10	4	6	NA	NA	NA	NA	NA	2	1	NA	NA

## Sheet: Chk_condition
RING	NBCode	NBCode1	Year	CkNo	Sex	Mass4	Mass6	Mass8	Mass10	Mass14	GR	Cort	Mass	Wing	rci	CI	Jlay	MaleS	FemaleS	SSR	MalesP	FemalesP	BroodSize
X715271	SALL-246	NBC13	ten	5	f	1.4	2.3	3.9	5.9	8.75	2.23	0.834	10.5	64	-0.99651	0.164	33	7	0	1	7	0	17
V877807	CASH-54	NBC38	eight	4	m	1.5	2.9	4.6	5.9	10.3	2.52	1.81	12.2	62	0.904889	0.2	24	7	3	0.7	7	3	7
X577974	FS-177	NBC6	ten	2	f	1.6	2.8	4.1	6.2	8.75	2.35	3.743	11.25	62	-0.0451108	0.181	26	13	6	0.68	13	6	13
X181078	EDL2-310	NBC48	eight	13	f	1.6	2.5	5	7.2	11.3	2.76	3.61	11.6	60.5	0.455939	0.19	28	13	6	0.68	13	6	13
V877878	HELL-328	NBC50	eight	6	m	1.6	3.2	5.2	8.9	11.3	3.02	6.24	10.4	60	-0.693711	0.17	27	11	8	0.58	11	8	11
X181147	SALL-240	NBC55	eight	8	m	1.6	2.6	4.2	6.2	10.3	2.49	2.58	12.4	62	1.10489	0.2	30	8	7	0.53	8	7	8
V877874	STEE-111	NBC59	eight	3	m	1.6	3.4	4.7	7.2	11.3	2.82	4.63	10.9	63	-0.49581	0.17	24	12	7	0.63	12	7	12
X577982	FS-177	NBC6	ten	12	m	1.7	3.2	5	6.6	10	2.65	3.743	11.25	62	-0.0451108	0.181	26	13	6	0.68	13	6	13
V877844	STEE-67	NBC58	eight	2	f	1.7	4	5.4	7.9	11.5	3.05	0.85	11.8	63	0.40419	0.19	26	13	5	0.72	13	5	13
X576805	CASH-71	NBC1	ten	1	f	1.8	3.9	5.7	7.3	9	2.77	2.424	11.5	63	0.10419	0.183	29	9	4	0.69	9	4	9
X576536	SALL-216	NBC9	ten	1	f	1.8	3.5	5.7	7.7	10.75	2.95	0.499	11.5	64	0.00348979	0.18	27	10	5	0.67	10	5	10
X577964	EDL2-312	NBC5	ten	11	f	1.9	3.1	5.2	7	10	2.72	0.444	10.25	63	-1.14581	0.163	28	11	2	0.85	11	2	19
X576795	PEN2-128	NBC7	ten	4	f	1.9	3.1	4.9	7	10.5	2.74	1.865	11	62	-0.295111	0.177	23	14	7	0.67	14	7	14
X577906	SALL-249	NBC14	ten	3	f	1.9	4	5.8	8.4	11.25	3.14	0.364	12	61	0.805589	0.197	28	7	5	0.58	8	6	7
X575818	HELL-321	NBC24	nine	1	m	1.9	3.7	6.2	7.7	10.1	2.96	7.42	11	62	-0.295111	0.177	20	7	4	0.64	7	4	11
V877869	STEE-111	NBC59	eight	11	f	1.9	4.4	5.6	8.5	10.7	3.11	4.63	10.9	63	-0.49581	0.17	24	12	7	0.63	12	7	12
X576793	PEN2-128	NBC7	ten	13	m	2	3.6	5.2	7.4	10.75	2.9	1.865	11	62	-0.295111	0.177	23	14	7	0.67	14	7	14
X715266	SALL-246	NBC13	ten	2	f	2	3.7	5.3	7.7	10	2.87	0.834	10.5	64	-0.99651	0.164	33	7	0	1	7	0	17
X715270	SALL-246	NBC13	ten	7	f	2	3.1	5.4	6.9	8	2.54	0.834	10.5	64	-0.99651	0.164	33	7	0	1	7	0	17
X181371	DL2-46	NBC44	eight	4	f	2	4.5	6.1	8.2	11.8	3.26	3.55	11.8	62	0.504889	0.19	35	5	2	0.71	5	2	5
noringon	HELL-328	NBC50	eight	9	m	2	4.1	5.9	9.4	11.8	3.32	6.24	10.4	60	-0.693711	0.17	27	11	8	0.58	11	8	11
V877882	HELL-328	NBC50	eight	11	m	2	4.2	5.8	8.1	10.9	3.1	6.24	10.4	60	-0.693711	0.17	27	11	8	0.58	11	8	11
X181185	PEN2-170	NBC53	eight	7	f	2	5	6	9.2	10.3	3.25	4.07	12	61.5	0.755239	0.2	29	9	4	0.69	10	4	9
V877868	STEE-111	NBC59	eight	10	m	2	4.7	5.4	8.2	12.6	3.29	4.63	10.9	63	-0.49581	0.17	24	12	7	0.63	12	7	12
X576799	CASH-71	NBC1	ten	7	m	2.1	4	6.5	8.3	10.75	3.17	2.424	11.5	63	0.10419	0.183	29	9	4	0.69	9	4	9
X577946	CASH-87	NBC2	ten	9	f	2.1	4.1	6.2	7.3	10.5	3.02	0.87	10.5	62	-0.795111	0.169	29	8	3	0.73	NA	NA	8
X576584	CASH-94	NBC3	ten	3	f	2.1	3.5	5.3	6	10.5	2.74	1.453	11	63	-0.39581	0.175	30	8	5	0.62	8	5	8
X576709	SALL-225	NBC10	ten	7	m	2.1	3.8	6.4	8.2	11	3.15	0.904	12	64	0.50349	0.188	26	11	7	0.61	11	7	11
X715267	SALL-246	NBC13	ten	6	f	2.1	3.3	5.7	7.5	9.9	2.85	0.834	10.5	64	-0.99651	0.164	33	7	0	1	7	0	17
X575804	PEN2-193	NBC29	nine	4	f	2.1	3.8	5.7	7.8	10	2.94	3.34	10.6	60.5	-0.544061	0.175	22	7	2	0.78	7	2	9
V877810	CASH-54	NBC38	eight	2	f	2.1	4.2	6.2	6.6	14.4	3.35	1.81	12.2	62	0.904889	0.2	24	7	3	0.7	7	3	7
X577983	FS-177	NBC6	ten	1	m	2.2	3.9	5.6	6.9	10	2.86	3.743	11.25	62	-0.0451108	0.181	26	13	6	0.68	13	6	13
X576535	SALL-216	NBC9	ten	9	m	2.2	4.4	6.9	8.6	11.5	3.36	0.499	11.5	64	0.00348979	0.18	27	10	5	0.67	10	5	10
X715265	SALL-246	NBC13	ten	1	f	2.2	3.9	5.8	8.1	10.5	3.05	0.834	10.5	64	-0.99651	0.164	33	7	0	1	7	0	17
X577904	SALL-249	NBC14	ten	5	m	2.2	4.6	6.7	9.1	12	3.46	0.364	12	61	0.805589	0.197	28	7	5	0.58	8	6	7
V877624	DL1-31	NBC45	eight	5	m	2.2	2.9	3.8	5.3	8	2.22	6.25	10.9	62	-0.395111	0.18	26	10	7	0.59	10	7	10
X181312	FS-182	NBC49	eight	7	f	2.2	3.4	5.5	7.3	10.7	2.91	7.11	12.4	64	0.90349	0.19	29	10	6	0.63	10	6	10
V877873	STEE-111	NBC59	eight	4	f	2.2	4.8	6.1	9	11.9	3.4	4.63	10.9	63	-0.49581	0.17	24	12	7	0.63	12	7	12
X576534	SALL-216	NBC9	ten	8	m	2.3	4.5	6.8	8.9	12.25	3.48	0.499	11.5	64	0.00348979	0.18	27	10	5	0.67	10	5	10
X715275	SALL-229	NBC11	ten	6	m	2.3	5.1	6.4	8.7	11.5	3.4	1.563	11	61.5	-0.244761	0.179	32	8	4	0.67	8	4	8
X715269	SALL-246	NBC13	ten	4	f	2.3	4.1	6.2	8.1	10.5	3.12	0.834	10.5	64	-0.99651	0.164	33	7	0	1	7	0	17
X576066	FS-173	NBC23	nine	11	f	2.3	5	6.5	8.2	11	3.3	3.8	11	60	-0.0937113	0.183	21	7	5	0.58	7	5	12
X575815	HELL-321	NBC24	nine	3	m	2.3	4.1	6.2	8.3	10.6	3.15	7.42	11	62	-0.295111	0.177	20	7	4	0.64	7	4	11
V877657	CASH-50	NBC37	eight	2	m	2.3	4.7	6.1	8	11.5	3.26	1.3	11.2	62	-0.0951108	0.18	27	8	6	0.57	8	6	8
V877811	CASH-54	NBC38	eight	6	m	2.3	4.9	7.3	9.4	13.8	3.77	1.81	12.2	62	0.904889	0.2	24	7	3	0.7	7	3	7
X181072	EDL2-310	NBC48	eight	1	f	2.3	3.5	6.7	8.7	11	3.22	3.61	11.6	60.5	0.455939	0.19	28	13	6	0.68	13	6	13
V877849	STEE-67	NBC58	eight	6	f	2.3	4.9	6.4	9.6	12	3.52	0.85	11.8	63	0.40419	0.19	26	13	5	0.72	13	5	13
V877875	STEE-111	NBC59	eight	6	f	2.3	4.9	5.9	8.8	10.9	3.28	4.63	10.9	63	-0.49581	0.17	24	12	7	0.63	12	7	12
X577966	EDL2-312	NBC5	ten	3	f	2.4	4.6	6.5	8.3	11.25	3.31	0.444	10.25	63	-1.14581	0.163	28	11	2	0.85	11	2	19
X577976	FS-177	NBC6	ten	6	m	2.4	4.2	5.9	7.5	10.75	3.08	3.743	11.25	62	-0.0451108	0.181	26	13	6	0.68	13	6	13
X577975	FS-177	NBC6	ten	9	m	2.4	4.2	5.4	6.9	9.75	2.87	3.743	11.25	62	-0.0451108	0.181	26	13	6	0.68	13	6	13
X715268	SALL-246	NBC13	ten	3	f	2.4	4.1	6.7	8.6	10.5	3.23	0.834	10.5	64	-0.99651	0.164	33	7	0	1	7	0	17
X576063	FS-173	NBC23	nine	12	m	2.4	4.1	5.9	7.3	10.5	3.02	3.8	11	60	-0.0937113	0.183	21	7	5	0.58	7	5	12
V877886	HELL-328	NBC50	eight	5	m	2.4	4.6	6.5	8.8	11.8	3.41	6.24	10.4	60	-0.693711	0.17	27	11	8	0.58	11	8	11
X181143	SALL-240	NBC55	eight	7	m	2.4	3.8	5.9	8.6	11.5	3.22	2.58	12.4	62	1.10489	0.2	30	8	7	0.53	8	7	8
V877876	STEE-111	NBC59	eight	9	m	2.4	4.8	6.2	8.9	11.6	3.39	4.63	10.9	63	-0.49581	0.17	24	12	7	0.63	12	7	12
X577941	CASH-87	NBC2	ten	8	f	2.5	4.9	7.2	8.5	11	3.41	0.87	10.5	62	-0.795111	0.169	29	8	3	0.73	NA	NA	8
X577971	FS-177	NBC6	ten	11	f	2.5	3.9	5.7	6.8	9.5	2.84	3.743	11.25	62	-0.0451108	0.181	26	13	6	0.68	13	6	13
X576788	PEN2-128	NBC7	ten	7	f	2.5	4.2	6	7.6	10.5	3.08	1.865	11	62	-0.295111	0.177	23	14	7	0.67	14	7	14
X576701	SALL-209	NBC8	ten	4	f	2.5	4.8	7.3	9	11.5	3.51	1.742	12	64	0.50349	0.188	29	9	4	0.69	9	4	9
X577903	SALL-249	NBC14	ten	1	f	2.5	4.8	6.5	9	12	3.48	0.364	12	61	0.805589	0.197	28	7	5	0.58	8	6	7
V877697	CASH-61	NBC40	eight	4	f	2.5	5.1	7.9	9.6	9.7	3.48	1.64	11.8	64	0.30349	0.18	25	9	3	0.75	9	3	21
X181373	DL2-46	NBC44	eight	5	m	2.5	5.1	7.5	9	12	3.61	3.55	11.8	62	0.504889	0.19	35	5	2	0.71	5	2	5
X181081	EDL2-310	NBC48	eight	8	m	2.5	3.7	7	9.8	11.4	3.44	3.61	11.6	60.5	0.455939	0.19	28	13	6	0.68	13	6	13
V877885	HELL-328	NBC50	eight	10	f	2.5	4.8	5.5	7.3	11.4	3.15	6.24	10.4	60	-0.693711	0.17	27	11	8	0.58	11	8	11
V877867	STEE-111	NBC59	eight	8	m	2.5	5.2	6.1	8	12.8	3.46	4.63	10.9	63	-0.49581	0.17	24	12	7	0.63	12	7	12
V877877	STEE-111	NBC59	eight	12	m	2.5	5.1	6.1	9.4	11.3	3.44	4.63	10.9	63	-0.49581	0.17	24	12	7	0.63	12	7	12
X577978	FS-177	NBC6	ten	13	f	2.6	4.2	5.8	7.6	10.25	3.05	3.743	11.25	62	-0.0451108	0.181	26	13	6	0.68	13	6	13
X576796	PEN2-128	NBC7	ten	3	f	2.6	4.3	6.2	8.4	11	3.25	1.865	11	62	-0.295111	0.177	23	14	7	0.67	14	7	14
X576529	SALL-216	NBC9	ten	10	f	2.6	4.8	6.8	8.3	11	3.35	0.499	11.5	64	0.00348979	0.18	27	10	5	0.67	10	5	10
X576713	SALL-225	NBC10	ten	5	f	2.6	4.3	6.2	8.5	10.75	3.24	0.904	12	64	0.50349	0.188	26	11	7	0.61	11	7	11
X577907	SALL-249	NBC14	ten	4	m	2.6	5.2	7.1	9.8	12	3.67	0.364	12	61	0.805589	0.197	28	7	5	0.58	8	6	7
X576062	FS-173	NBC23	nine	5	m	2.6	4.5	6.1	7.5	10.7	3.14	3.8	11	60	-0.0937113	0.183	21	7	5	0.58	7	5	12
X575812	HELL-321	NBC24	nine	2	f	2.6	4.8	7.2	8.8	10.5	3.39	7.42	11	62	-0.295111	0.177	20	7	4	0.64	7	4	11
X575816	HELL-321	NBC24	nine	7	m	2.6	4.8	7.1	8.9	10.8	3.42	7.42	11	62	-0.295111	0.177	20	7	4	0.64	7	4	11
X576197	SALL-243	NBC33	nine	4	m	2.6	4.6	7	9.1	11.9	3.52	1.8	12	61	0.805589	0.197	29	3	3	0.5	3	3	6
X181044	CASH-55	NBC39	eight	7	f	2.6	3.3	3.9	4.6	7.1	2.15	2.64	11.4	59.5	0.356639	0.19	26	10	5	0.67	10	5	10
V877880	HELL-328	NBC50	eight	2	m	2.6	4.9	6.8	9	10.6	3.39	6.24	10.4	60	-0.693711	0.17	27	11	8	0.58	11	8	11
V877866	STEE-111	NBC59	eight	5	m	2.6	5.3	6	9	12.2	3.51	4.63	10.9	63	-0.49581	0.17	24	12	7	0.63	12	7	12
X576589	CASH-94	NBC3	ten	4	m	2.7	4.1	6.2	7.6	11.5	3.21	1.453	11	63	-0.39581	0.175	30	8	5	0.62	8	5	8
X577973	FS-177	NBC6	ten	8	f	2.7	4.5	6.2	7.7	9.75	3.09	3.743	11.25	62	-0.0451108	0.181	26	13	6	0.68	13	6	13
X577979	FS-177	NBC6	ten	10	f	2.7	4.6	6.3	7.6	10	3.12	3.743	11.25	62	-0.0451108	0.181	26	13	6	0.68	13	6	13
X576787	PEN2-128	NBC7	ten	11	f	2.7	4.6	6.3	8.1	11	3.27	1.865	11	62	-0.295111	0.177	23	14	7	0.67	14	7	14
X576785	PEN2-128	NBC7	ten	14	m	2.7	4.5	6.5	8.5	11.25	3.35	1.865	11	62	-0.295111	0.177	23	14	7	0.67	14	7	14
X576533	SALL-216	NBC9	ten	5	f	2.7	4.8	6.6	8.1	11.25	3.35	0.499	11.5	64	0.00348979	0.18	27	10	5	0.67	10	5	10
X577905	SALL-249	NBC14	ten	2	m	2.7	5.4	7.4	9.6	12.5	3.76	0.364	12	61	0.805589	0.197	28	7	5	0.58	8	6	7
X577909	SALL-249	NBC14	ten	6	m	2.7	5.2	7.4	9.7	12.25	3.73	0.364	12	61	0.805589	0.197	28	7	5	0.58	8	6	7
X577908	SALL-249	NBC14	ten	7	m	2.7	5	6.9	9.1	11.5	3.52	0.364	12	61	0.805589	0.197	28	7	5	0.58	8	6	7
X576061	FS-173	NBC23	nine	2	f	2.7	4.7	6.3	7.8	10.6	3.21	3.8	11	60	-0.0937113	0.183	21	7	5	0.58	7	5	12
X575811	HELL-321	NBC24	nine	9	m	2.7	5.1	6.2	9.2	11.6	3.48	7.42	11	62	-0.295111	0.177	20	7	4	0.64	7	4	11
X576119	HELL-335	NBC25	nine	4	f	2.7	5	7.3	9.2	11	3.52	1.9	11.5	60	0.406289	0.192	24	4	7	0.36	4	7	11
X576128	HELL-335	NBC25	nine	11	f	2.7	4.6	6.6	8.9	10.5	3.33	1.9	11.5	60	0.406289	0.192	24	4	7	0.36	4	7	11
X576199	SALL-243	NBC33	nine	6	f	2.7	4.7	7.2	9	11.5	3.51	1.8	12	61	0.805589	0.197	29	3	3	0.5	3	3	6
V877804	CASH-61	NBC40	eight	5	f	2.7	5.1	7.6	9.1	9.8	3.43	1.64	11.8	64	0.30349	0.18	25	9	3	0.75	9	3	21
V877700	CASH-61	NBC40	eight	8	f	2.7	4.8	8	9.2	11.1	3.58	1.64	11.8	64	0.30349	0.18	25	9	3	0.75	9	3	21
V877648	CASH-69	NBC41	eight	8	f	2.7	4.8	6.1	8.1	10.9	3.26	6.58	10.1	61	-1.09441	0.17	28	8	4	0.67	8	4	8
X181015	CASH-28	NBC43	eight	7	m	2.7	5	7.9	9.4	11.6	3.66	1.17	11.5	60	0.406289	0.19	28	7	7	0.5	7	7	7
V877843	STEE-67	NBC58	eight	3	m	2.7	5.6	6.9	9.4	12.2	3.68	0.85	11.8	63	0.40419	0.19	26	13	5	0.72	13	5	13
V877870	STEE-111	NBC59	eight	2	f	2.7	5.3	6.5	8.9	11.2	3.46	4.63	10.9	63	-0.49581	0.17	24	12	7	0.63	12	7	12
X577944	CASH-87	NBC2	ten	7	f	2.8	5	7.3	8.8	11	3.49	0.87	10.5	62	-0.795111	0.169	29	8	3	0.73	NA	NA	8
X577968	EDL2-312	NBC5	ten	1	f	2.8	4.9	6.9	8.6	11	3.42	0.444	10.25	63	-1.14581	0.163	28	11	2	0.85	11	2	19
X577961	EDL2-312	NBC5	ten	7	f	2.8	4.7	6.6	8.3	10.75	3.32	0.444	10.25	63	-1.14581	0.163	28	11	2	0.85	11	2	19
X577981	FS-177	NBC6	ten	3	m	2.8	4.4	6.5	8	10.75	3.25	3.743	11.25	62	-0.0451108	0.181	26	13	6	0.68	13	6	13
X577972	FS-177	NBC6	ten	5	f	2.8	4.2	6.4	8	10.5	3.19	3.743	11.25	62	-0.0451108	0.181	26	13	6	0.68	13	6	13
X577980	FS-177	NBC6	ten	7	m	2.8	4.6	6.3	8	11.25	3.3	3.743	11.25	62	-0.0451108	0.181	26	13	6	0.68	13	6	13
X576789	PEN2-128	NBC7	ten	1	m	2.8	4.5	6.3	8.1	11	3.27	1.865	11	62	-0.295111	0.177	23	14	7	0.67	14	7	14
X576792	PEN2-128	NBC7	ten	5	m	2.8	4.4	6.6	8.6	11	3.34	1.865	11	62	-0.295111	0.177	23	14	7	0.67	14	7	14
X576791	PEN2-128	NBC7	ten	8	m	2.8	4.4	6.6	8.5	11.25	3.36	1.865	11	62	-0.295111	0.177	23	14	7	0.67	14	7	14
X576794	PEN2-128	NBC7	ten	9	f	2.8	4.3	6.3	8.4	11	3.28	1.865	11	62	-0.295111	0.177	23	14	7	0.67	14	7	14
X576532	SALL-216	NBC9	ten	2	f	2.8	5.2	7.1	9.2	12	3.63	0.499	11.5	64	0.00348979	0.18	27	10	5	0.67	10	5	10
X576538	SALL-216	NBC9	ten	3	m	2.8	5.4	6.7	9.1	12	3.6	0.499	11.5	64	0.00348979	0.18	27	10	5	0.67	10	5	10
X715227	SALL-262	NBC15	ten	1	f	2.8	3.7	5.7	7.3	10	2.95	2.712	11	63	-0.39581	0.175	33	3	1	0.75	NA	NA	3
ChickA	CASH-43	NBC17	nine	3	f	2.8	5.3	6.6	8.8	10.8	3.43	2.51	12.5	64	1.00349	0.195	18	7	2	0.78	7	2	9
X575776	CASH-67	NBC19	nine	2	m	2.8	5.3	7.3	9.2	12.3	3.69	3.38	11	60	-0.0937113	0.183	19	5	3	0.63	5	3	8
X576067	FS-173	NBC23	nine	3	m	2.8	4.9	6.7	8.4	11.1	3.39	3.8	11	60	-0.0937113	0.183	21	7	5	0.58	7	5	12
X576068	FS-173	NBC23	nine	4	f	2.8	4.7	6.5	7.9	10.4	3.23	3.8	11	60	-0.0937113	0.183	21	7	5	0.58	7	5	12
X576060	FS-173	NBC23	nine	7	f	2.8	5	7.1	8.3	11.1	3.43	3.8	11	60	-0.0937113	0.183	21	7	5	0.58	7	5	12
X576064	FS-173	NBC23	nine	9	f	2.8	4.9	6.7	8.1	11	3.35	3.8	11	60	-0.0937113	0.183	21	7	5	0.58	7	5	12
X576057	FS-173	NBC23	nine	10	m	2.8	4.6	6.3	7.8	11.2	3.27	3.8	11	60	-0.0937113	0.183	21	7	5	0.58	7	5	12
X576121	HELL-335	NBC25	nine	7	f	2.8	4.6	7.2	8.4	11	3.4	1.9	11.5	60	0.406289	0.192	24	4	7	0.36	4	7	11
X575799	PEN2-190	NBC28	nine	11	f	2.8	5	7.4	9.1	11.5	3.58	5.79	11	63	-0.39581	0.175	16	6	5	0.55	6	5	11
X575801	PEN2-193	NBC29	nine	6	m	2.8	4.7	7.3	9.2	11.8	3.58	3.34	10.6	60.5	-0.544061	0.175	22	7	2	0.78	7	2	9
X575803	PEN2-193	NBC29	nine	7	m	2.8	5.1	7.2	9.2	12	3.63	3.34	10.6	60.5	-0.544061	0.175	22	7	2	0.78	7	2	9
X575891	SALL-223	NBC31	nine	5	f	2.8	4.5	5.7	6.9	9.4	2.93	2.03	11	61	-0.194411	0.18	19	5	5	0.5	7	5	10
X576130	SALL-258	NBC35	nine	5	m	2.8	5.4	7.2	9.4	11.7	3.65	4.9	11	63	-0.39581	0.175	20	7	5	0.58	7	5	11
V877698	CASH-61	NBC40	eight	1	m	2.8	5.4	8.3	10	10.7	3.72	1.64	11.8	64	0.30349	0.18	25	9	3	0.75	9	3	21
V877699	CASH-61	NBC40	eight	3	m	2.8	5.2	7.9	9.3	12.4	3.76	1.64	11.8	64	0.30349	0.18	25	9	3	0.75	9	3	21
V877805	CASH-61	NBC40	eight	6	f	2.8	5.2	8	9.4	11.1	3.65	1.64	11.8	64	0.30349	0.18	25	9	3	0.75	9	3	21
V877626	DL1-31	NBC45	eight	4	f	2.8	3.6	4.6	5.5	7.2	2.37	6.25	10.9	62	-0.395111	0.18	26	10	7	0.59	10	7	10
V877883	HELL-328	NBC50	eight	3	m	2.8	5.2	6.2	9.1	11.5	3.48	6.24	10.4	60	-0.693711	0.17	27	11	8	0.58	11	8	11
V877887	HELL-328	NBC50	eight	4	f	2.8	5.1	7.1	9	11.7	3.57	6.24	10.4	60	-0.693711	0.17	27	11	8	0.58	11	8	11
V877881	HELL-328	NBC50	eight	8	m	2.8	5	7.3	9	11.6	3.57	6.24	10.4	60	-0.693711	0.17	27	11	8	0.58	11	8	11
V877813	PEN1-135	NBC51	eight	9	f	2.8	5.3	7.1	8.8	11.1	3.51	1.97	11.2	62	-0.0951108	0.18	27	9	4	0.69	9	4	9
V877872	STEE-111	NBC59	eight	1	m	2.8	5.5	7	10	12.1	3.74	4.63	10.9	63	-0.49581	0.17	24	12	7	0.63	12	7	12
X576832	DL2-9	NBC4	ten	1	m	2.9	4.5	6.8	8.7	11.5	3.44	1.509	11.75	62	0.454889	0.19	26	10	7	0.59	11	7	10
X577977	FS-177	NBC6	ten	4	f	2.9	4.8	6.6	7.9	10.5	3.27	3.743	11.25	62	-0.0451108	0.181	26	13	6	0.68	13	6	13
X576790	PEN2-128	NBC7	ten	2	f	2.9	4.7	6.9	8.2	11.5	3.42	1.865	11	62	-0.295111	0.177	23	14	7	0.67	14	7	14
X576783	PEN2-128	NBC7	ten	6	m	2.9	4.4	6.3	8.5	11.25	3.34	1.865	11	62	-0.295111	0.177	23	14	7	0.67	14	7	14
X576786	PEN2-128	NBC7	ten	10	f	2.9	4.8	6.8	8.4	10.75	3.37	1.865	11	62	-0.295111	0.177	23	14	7	0.67	14	7	14
X576537	SALL-216	NBC9	ten	6	m	2.9	5.2	7.6	9.8	12.5	3.8	0.499	11.5	64	0.00348979	0.18	27	10	5	0.67	10	5	10
X577922	SALL-245	NBC12	ten	1	f	2.9	4.9	7	9.6	12.25	3.67	0.505	11.5	63	0.10419	0.183	27	10	4	0.71	11	4	20
X577917	SALL-245	NBC12	ten	3	m	2.9	5.1	7.4	10.4	13.75	3.96	0.505	11.5	63	0.10419	0.183	27	10	4	0.71	11	4	20
X715226	SALL-262	NBC15	ten	6	m	2.9	4.3	6.4	8.1	11.75	3.35	2.712	11	63	-0.39581	0.175	33	3	1	0.75	NA	NA	3
X575640	EDL2-312	NBC22	nine	3	f	2.9	4.8	7.5	8.8	10.6	3.46	5.09	11	64	-0.49651	0.172	17	3	5	0.38	3	5	19
X575643	EDL2-312	NBC22	nine	8	f	2.9	5	7.4	8.9	10.5	3.47	5.09	11	64	-0.49651	0.172	17	3	5	0.38	3	5	19
X575817	HELL-321	NBC24	nine	4	f	2.9	4.8	7.4	8.8	10	3.39	7.42	11	62	-0.295111	0.177	20	7	4	0.64	7	4	11
X575809	HELL-321	NBC24	nine	5	f	2.9	4.9	7.4	8.9	10.9	3.5	7.42	11	62	-0.295111	0.177	20	7	4	0.64	7	4	11
X575810	HELL-321	NBC24	nine	11	m	2.9	5.4	8.1	9.8	11.9	3.81	7.42	11	62	-0.295111	0.177	20	7	4	0.64	7	4	11
X575795	PEN2-190	NBC28	nine	4	f	2.9	5.2	7.6	9.4	11.6	3.67	5.79	11	63	-0.39581	0.175	16	6	5	0.55	6	5	11
X575794	PEN2-190	NBC28	nine	6	m	2.9	5.3	7.5	9.2	11.9	3.68	5.79	11	63	-0.39581	0.175	16	6	5	0.55	6	5	11
X575792	PEN2-190	NBC28	nine	9	m	2.9	5.4	7.4	9.2	11.3	3.62	5.79	11	63	-0.39581	0.175	16	6	5	0.55	6	5	11
X575800	PEN2-193	NBC29	nine	1	m	2.9	4.8	6.8	9	11.5	3.5	3.34	10.6	60.5	-0.544061	0.175	22	7	2	0.78	7	2	9
X575935	SALL-215	NBC30	nine	6	f	2.9	4.9	7.1	8.3	10.9	3.41	4.62	10.5	62	-0.795111	0.169	20	2	9	0.18	3	9	10
X576196	SALL-243	NBC33	nine	1	f	2.9	4.7	7.3	8.9	11.4	3.52	1.8	12	61	0.805589	0.197	29	3	3	0.5	3	3	6
X576198	SALL-243	NBC33	nine	2	m	2.9	5.1	7.7	9.5	12.2	3.74	1.8	12	61	0.805589	0.197	29	3	3	0.5	3	3	6
X576195	SALL-243	NBC33	nine	3	m	2.9	4.9	7.6	9.5	12.1	3.7	1.8	12	61	0.805589	0.197	29	3	3	0.5	3	3	6
X576200	SALL-243	NBC33	nine	5	f	2.9	5.1	7.2	9.1	11.4	3.57	1.8	12	61	0.805589	0.197	29	3	3	0.5	3	3	6
X576131	SALL-258	NBC35	nine	7	f	2.9	4.8	6.2	8.1	10.7	3.27	4.9	11	63	-0.39581	0.175	20	7	5	0.58	7	5	11
V877651	CASH-50	NBC37	eight	6	m	2.9	5.2	6.6	8.6	11.6	3.49	1.3	11.2	62	-0.0951108	0.18	27	8	6	0.57	8	6	8
V877801	CASH-61	NBC40	eight	9	f	2.9	5.4	8.1	9.6	11.1	3.71	1.64	11.8	64	0.30349	0.18	25	9	3	0.75	9	3	21
X181038	CASH-78	NBC42	eight	8	m	2.9	4.1	6.3	8.4	11.1	3.28	3.45	10.9	62	-0.395111	0.18	28	10	5	0.67	10	5	8
V877628	DL1-31	NBC45	eight	9	m	2.9	4	5.3	6.6	9.4	2.82	6.25	10.9	62	-0.395111	0.18	26	10	7	0.59	10	7	10
V877627	DL1-31	NBC45	eight	10	m	2.9	4	4.8	6.3	8.9	2.69	6.25	10.9	62	-0.395111	0.18	26	10	7	0.59	10	7	10
V877879	HELL-328	NBC50	eight	1	f	2.9	5	6.6	8.3	10.9	3.37	6.24	10.4	60	-0.693711	0.17	27	11	8	0.58	11	8	11
X181235	SALL-246	NBC57	eight	3	f	2.9	4.6	6.7	8.4	9.3	3.19	2.09	11	62	-0.295111	0.18	30	10	5	0.67	10	5	17
V877853	STEE-67	NBC58	eight	13	m	2.9	5.3	6.8	10.4	11.9	3.73	0.85	11.8	63	0.40419	0.19	26	13	5	0.72	13	5	13
V877871	STEE-111	NBC59	eight	7	f	2.9	5.5	6.6	9.2	11.5	3.57	4.63	10.9	63	-0.49581	0.17	24	12	7	0.63	12	7	12
X577940	CASH-87	NBC2	ten	3	f	3	5.6	8.1	9	11.75	3.75	0.87	10.5	62	-0.795111	0.169	29	8	3	0.73	NA	NA	8
X576531	SALL-216	NBC9	ten	7	f	3	5	7.2	8.9	11.5	3.56	0.499	11.5	64	0.00348979	0.18	27	10	5	0.67	10	5	10
X576715	SALL-225	NBC10	ten	10	m	3	4.7	7.4	9.3	12	3.64	0.904	12	64	0.50349	0.188	26	11	7	0.61	11	7	11
X575626	CASH-43	NBC17	nine	7	m	3	5.3	7.1	9.4	10.6	3.54	2.51	12.5	64	1.00349	0.195	18	7	2	0.78	7	2	9
X575646	EDL2-312	NBC22	nine	4	f	3	5.2	7.7	9	11	3.59	5.09	11	64	-0.49651	0.172	17	3	5	0.38	3	5	19
X575644	EDL2-312	NBC22	nine	7	m	3	5.3	5.9	9.1	11.2	3.45	5.09	11	64	-0.49651	0.172	17	3	5	0.38	3	5	19
X576058	FS-173	NBC23	nine	1	m	3	5.2	6.9	8.6	11.5	3.52	3.8	11	60	-0.0937113	0.183	21	7	5	0.58	7	5	12
X575814	HELL-321	NBC24	nine	8	f	3	5.2	7.8	9.3	11.1	3.64	7.42	11	62	-0.295111	0.177	20	7	4	0.64	7	4	11
X575819	HELL-321	NBC24	nine	10	m	3	5.1	7.7	9	11	3.58	7.42	11	62	-0.295111	0.177	20	7	4	0.64	7	4	11
X575869	PEN2-168	NBC27	nine	3	m	3	5.8	7.5	9.8	11.8	3.79	2.92	11.5	63	0.10419	0.183	19	2	4	0.33	4	4	6
X575790	PEN2-190	NBC28	nine	5	m	3	5.6	7.7	9.9	11.9	3.81	5.79	11	63	-0.39581	0.175	16	6	5	0.55	6	5	11
X575789	PEN2-190	NBC28	nine	8	f	3	5.2	7.3	9.2	11.3	3.6	5.79	11	63	-0.39581	0.175	16	6	5	0.55	6	5	11
X575896	SALL-223	NBC31	nine	9	m	3	4.4	6.2	6.8	9.4	2.98	2.03	11	61	-0.194411	0.18	19	5	5	0.5	7	5	10
X576129	SALL-258	NBC35	nine	11	f	3	4.6	6.3	8.3	10.9	3.31	4.9	11	63	-0.39581	0.175	20	7	5	0.58	7	5	11
V877665	CASH-10	NBC36	eight	8	f	3	5.8	7	8.7	10.1	3.46	2.63	10.5	60.05	-0.598746	0.17	27	8	3	0.73	8	3	8
V877802	CASH-61	NBC40	eight	2	f	3	5.4	8	9.1	8.9	3.44	1.64	11.8	64	0.30349	0.18	25	9	3	0.75	9	3	21
V877650	CASH-69	NBC41	eight	6	m	3	5	6.2	8.7	11.3	3.42	6.58	10.1	61	-1.09441	0.17	28	8	4	0.67	8	4	8
V877629	DL1-31	NBC45	eight	6	m	3	4	5.4	6.7	9.4	2.85	6.25	10.9	62	-0.395111	0.18	26	10	7	0.59	10	7	10
V877631	DL1-31	NBC45	eight	7	m	3	4.2	5.6	7.9	9.6	3.03	6.25	10.9	62	-0.395111	0.18	26	10	7	0.59	10	7	10
V877826	DL1-32	NBC46	eight	2	m	3	5.2	6.6	10	11.6	3.64	1.17	12.3	60.5	1.15594	0.2	26	10	6	0.63	10	6	10
X181073	EDL2-310	NBC48	eight	4	f	3	4.3	7.2	9.5	11.1	3.51	3.61	11.6	60.5	0.455939	0.19	28	13	6	0.68	13	6	13
X181307	FS-182	NBC49	eight	4	m	3	4.5	7.2	8.6	11.9	3.52	7.11	12.4	64	0.90349	0.19	29	10	6	0.63	10	6	10
V877884	HELL-328	NBC50	eight	7	m	3	5.4	6.3	7.8	11.5	3.4	6.24	10.4	60	-0.693711	0.17	27	11	8	0.58	11	8	11
V877821	PEN1-135	NBC51	eight	5	f	3	6	7.5	9.6	11.3	3.74	1.97	11.2	62	-0.0951108	0.18	27	9	4	0.69	9	4	9
X181387	SALL-237	NBC54	eight	1	m	3	6	8.4	9.5	11.1	3.8	3.29	11.1	62.5	-0.245461	0.18	37	4	2	0.67	7	4	4
X181148	SALL-240	NBC55	eight	5	m	3	4.7	6.7	6.9	11.3	3.26	2.58	12.4	62	1.10489	0.2	30	8	7	0.53	8	7	8
X576586	CASH-94	NBC3	ten	6	m	3.1	4.6	6.1	8.2	11.25	3.33	1.453	11	63	-0.39581	0.175	30	8	5	0.62	8	5	8
X576784	PEN2-128	NBC7	ten	12	m	3.1	5.1	7.2	9.5	11.5	3.64	1.865	11	62	-0.295111	0.177	23	14	7	0.67	14	7	14
X576530	SALL-216	NBC9	ten	4	m	3.1	5.5	8	10	13	3.96	0.499	11.5	64	0.00348979	0.18	27	10	5	0.67	10	5	10
X575783	CASH-9	NBC16	nine	5	m	3.1	5.3	7.9	9.6	11.8	3.77	4.69	11.5	65	-0.0972099	0.177	19	4	6	0.4	4	6	10
X575633	CASH-61	NBC18	nine	12	m	3.1	5.1	6.5	8.5	11.1	3.43	2.68	11	60.5	-0.144061	0.182	11	7	6	0.54	7	6	21
X575641	EDL2-312	NBC22	nine	6	f	3.1	5.3	5.9	9.3	10.9	3.45	5.09	11	64	-0.49651	0.172	17	3	5	0.38	3	5	19
X576065	FS-173	NBC23	nine	8	m	3.1	5.1	6.9	8.6	11.6	3.53	3.8	11	60	-0.0937113	0.183	21	7	5	0.58	7	5	12
X575813	HELL-321	NBC24	nine	6	m	3.1	5.2	7.6	9.6	10.8	3.63	7.42	11	62	-0.295111	0.177	20	7	4	0.64	7	4	11
X575796	PEN2-190	NBC28	nine	2	f	3.1	5.4	7.4	8.9	11.2	3.6	5.79	11	63	-0.39581	0.175	16	6	5	0.55	6	5	11
X575791	PEN2-190	NBC28	nine	3	m	3.1	5.6	7.6	9.5	11.7	3.75	5.79	11	63	-0.39581	0.175	16	6	5	0.55	6	5	11
X575793	PEN2-190	NBC28	nine	10	f	3.1	5.6	7.9	9.4	11.6	3.76	5.79	11	63	-0.39581	0.175	16	6	5	0.55	6	5	11
X576133	SALL-258	NBC35	nine	4	m	3.1	5.1	6.5	8.4	10.7	3.38	4.9	11	63	-0.39581	0.175	20	7	5	0.58	7	5	11
V877632	DL1-31	NBC45	eight	8	f	3.1	4.4	5.7	6.8	9.6	2.96	6.25	10.9	62	-0.395111	0.18	26	10	7	0.59	10	7	10
V877822	DL1-32	NBC46	eight	1	m	3.1	5.2	6.8	10	12.2	3.73	1.17	12.3	60.5	1.15594	0.2	26	10	6	0.63	10	6	10
X181076	EDL2-310	NBC48	eight	3	m	3.1	4.7	8.2	10	11.7	3.77	3.61	11.6	60.5	0.455939	0.19	28	13	6	0.68	13	6	13
V877814	PEN1-135	NBC51	eight	2	m	3.1	6	7.7	9.7	11.9	3.84	1.97	11.2	62	-0.0951108	0.18	27	9	4	0.69	9	4	9
X181180	PEN2-170	NBC53	eight	10	f	3.1	5.2	7.5	9	11.5	3.63	4.07	12	61.5	0.755239	0.2	29	9	4	0.69	10	4	9
V877845	STEE-67	NBC58	eight	4	f	3.1	5.8	7.5	10	11.8	3.82	0.85	11.8	63	0.40419	0.19	26	13	5	0.72	13	5	13
X577942	CASH-87	NBC2	ten	1	m	3.2	5.7	8	9.8	12	3.87	0.87	10.5	62	-0.795111	0.169	29	8	3	0.73	NA	NA	8
X577943	CASH-87	NBC2	ten	4	m	3.2	5.8	8.1	9.5	12	3.86	0.87	10.5	62	-0.795111	0.169	29	8	3	0.73	NA	NA	8
X576830	DL2-9	NBC4	ten	2	m	3.2	5	7.2	9	11	3.54	1.509	11.75	62	0.454889	0.19	26	10	7	0.59	11	7	10
X576826	DL2-9	NBC4	ten	3	m	3.2	5.2	7.5	8.9	11.5	3.63	1.509	11.75	62	0.454889	0.19	26	10	7	0.59	11	7	10
X576829	DL2-9	NBC4	ten	9	m	3.2	5.3	7.6	9.6	11.75	3.75	1.509	11.75	62	0.454889	0.19	26	10	7	0.59	11	7	10
X715272	SALL-229	NBC11	ten	7	m	3.2	5.9	7.8	9.7	11.8	3.84	1.563	11	61.5	-0.244761	0.179	32	8	4	0.67	8	4	8
X715225	SALL-262	NBC15	ten	2	f	3.2	4	6	7.7	10.75	3.17	2.712	11	63	-0.39581	0.175	33	3	1	0.75	NA	NA	3
X575628	CASH-61	NBC18	nine	6	m	3.2	5.3	6.3	8.5	10.5	3.38	2.68	11	60.5	-0.144061	0.182	11	7	6	0.54	7	6	21
ChickB	CASH-61	NBC18	nine	9	m	3.2	5.4	6.8	9	11.8	3.62	2.68	11	60.5	-0.144061	0.182	11	7	6	0.54	7	6	21
X576059	FS-173	NBC23	nine	6	m	3.2	5.2	7.2	9	12	3.66	3.8	11	60	-0.0937113	0.183	21	7	5	0.58	7	5	12
X576126	HELL-335	NBC25	nine	1	f	3.2	5.2	7.6	8.8	10.8	3.56	1.9	11.5	60	0.406289	0.192	24	4	7	0.36	4	7	11
X576124	HELL-335	NBC25	nine	8	f	3.2	5.2	7.4	9.4	11.6	3.68	1.9	11.5	60	0.406289	0.192	24	4	7	0.36	4	7	11
X575798	PEN2-190	NBC28	nine	1	m	3.2	5.6	8.1	9.7	11.6	3.82	5.79	11	63	-0.39581	0.175	16	6	5	0.55	6	5	11
X575802	PEN2-193	NBC29	nine	2	m	3.2	5.3	7.6	9.4	11.4	3.69	3.34	10.6	60.5	-0.544061	0.175	22	7	2	0.78	7	2	9
X575806	PEN2-193	NBC29	nine	5	m	3.2	5.3	7.9	9.3	11.4	3.71	3.34	10.6	60.5	-0.544061	0.175	22	7	2	0.78	7	2	9
X575805	PEN2-193	NBC29	nine	9	m	3.2	5.4	7.6	9.6	11.3	3.71	3.34	10.6	60.5	-0.544061	0.175	22	7	2	0.78	7	2	9
X575904	SALL-224	NBC32	nine	1	f	3.2	5	7.9	9.2	11.5	3.68	3.13	11.5	62	0.204889	0.185	21	1	7	0.13	2	7	8
X575907	SALL-224	NBC32	nine	5	f	3.2	4.5	7	8.8	11	3.45	3.13	11.5	62	0.204889	0.185	21	1	7	0.13	2	7	8
X575902	SALL-224	NBC32	nine	8	m	3.2	4.7	7.8	9.5	12.1	3.73	3.13	11.5	62	0.204889	0.185	21	1	7	0.13	2	7	8
X576080	SALL-250	NBC34	nine	5	m	3.2	5.7	7.5	8.8	11.8	3.7	3.12	11	63	-0.39581	0.175	21	3	5	0.38	5	5	7
X576081	SALL-250	NBC34	nine	8	f	3.2	5.6	7.3	9.4	11.9	3.74	3.12	11	63	-0.39581	0.175	21	3	5	0.38	5	5	7
X576135	SALL-258	NBC35	nine	3	m	3.2	5.2	7.1	8.9	11.4	3.58	4.9	11	63	-0.39581	0.175	20	7	5	0.58	7	5	11
X576138	SALL-258	NBC35	nine	6	f	3.2	5.2	6.7	8.7	11	3.48	4.9	11	63	-0.39581	0.175	20	7	5	0.58	7	5	11
V877652	CASH-50	NBC37	eight	8	f	3.2	5.9	7.4	9	11.2	3.67	1.3	11.2	62	-0.0951108	0.18	27	8	6	0.57	8	6	8
V877803	CASH-61	NBC40	eight	7	m	3.2	5.9	8.8	10.2	11.1	3.92	1.64	11.8	64	0.30349	0.18	25	9	3	0.75	9	3	21
V877623	DL1-31	NBC45	eight	1	m	3.2	4.5	5.4	6.4	9.1	2.86	6.25	10.9	62	-0.395111	0.18	26	10	7	0.59	10	7	10
V877819	PEN1-135	NBC51	eight	4	m	3.2	6	7.6	9.8	12	3.86	1.97	11.2	62	-0.0951108	0.18	27	9	4	0.69	9	4	9
X181181	PEN2-170	NBC53	eight	1	m	3.2	5	7.2	10.3	11.4	3.71	4.07	12	61.5	0.755239	0.2	29	9	4	0.69	10	4	9
X181388	SALL-237	NBC54	eight	4	m	3.2	4.7	6.6	7.5	7.8	2.98	3.29	11.1	62.5	-0.245461	0.18	37	4	2	0.67	7	4	4
V877850	STEE-67	NBC58	eight	7	m	3.2	6.1	7.3	10	12.4	3.9	0.85	11.8	63	0.40419	0.19	26	13	5	0.72	13	5	13
V877846	STEE-67	NBC58	eight	12	f	3.2	6.2	7.2	9.8	10.7	3.71	0.85	11.8	63	0.40419	0.19	26	13	5	0.72	13	5	13
X577939	CASH-87	NBC2	ten	6	f	3.3	6	8	9.8	11.25	3.84	0.87	10.5	62	-0.795111	0.169	29	8	3	0.73	NA	NA	8
X576588	CASH-94	NBC3	ten	8	m	3.3	5.1	6.9	9.5	11.5	3.63	1.453	11	63	-0.39581	0.175	30	8	5	0.62	8	5	8
X577960	EDL2-312	NBC5	ten	9	f	3.3	5.4	7.2	9.2	11	3.61	0.444	10.25	63	-1.14581	0.163	28	11	2	0.85	11	2	19
X715277	SALL-229	NBC11	ten	8	f	3.3	6.1	8	9.7	11.25	3.84	1.563	11	61.5	-0.244761	0.179	32	8	4	0.67	8	4	8
X577923	SALL-245	NBC12	ten	2	m	3.3	5.4	7	10.3	12.5	3.85	0.505	11.5	63	0.10419	0.183	27	10	4	0.71	11	4	20
X575623	CASH-43	NBC17	nine	6	m	3.3	5.3	7	9.6	10.9	3.61	2.51	12.5	64	1.00349	0.195	18	7	2	0.78	7	2	9
X575624	CASH-43	NBC17	nine	8	m	3.3	4.8	7.3	9.4	11.4	3.62	2.51	12.5	64	1.00349	0.195	18	7	2	0.78	7	2	9
X576082	CASH-90	NBC21	nine	7	m	3.3	5.6	8.1	10.3	12.3	3.96	5.5	11.6	62	0.304889	0.187	23	4	3	0.57	5	3	7
X575645	EDL2-312	NBC22	nine	1	f	3.3	5.5	8.1	9	10.7	3.66	5.09	11	64	-0.49651	0.172	17	3	5	0.38	3	5	19
X575642	EDL2-312	NBC22	nine	5	m	3.3	5.3	8	9.4	11	3.7	5.09	11	64	-0.49651	0.172	17	3	5	0.38	3	5	19
X576118	HELL-335	NBC25	nine	5	m	3.3	5.2	7.5	9.4	11.2	3.66	1.9	11.5	60	0.406289	0.192	24	4	7	0.36	4	7	11
X576125	HELL-335	NBC25	nine	6	f	3.3	5.1	7.6	9.3	11.4	3.67	1.9	11.5	60	0.406289	0.192	24	4	7	0.36	4	7	11
X575797	PEN2-190	NBC28	nine	7	m	3.3	6	8.2	10	11.7	3.92	5.79	11	63	-0.39581	0.175	16	6	5	0.55	6	5	11
X575807	PEN2-193	NBC29	nine	3	f	3.3	5.3	7.5	9.3	11.4	3.68	3.34	10.6	60.5	-0.544061	0.175	22	7	2	0.78	7	2	9
X575901	SALL-224	NBC32	nine	4	f	3.3	4.9	7.3	8.7	11.7	3.59	3.13	11.5	62	0.204889	0.185	21	1	7	0.13	2	7	8
X576136	SALL-258	NBC35	nine	1	f	3.3	4.7	6.1	8	10.2	3.23	4.9	11	63	-0.39581	0.175	20	7	5	0.58	7	5	11
X576132	SALL-258	NBC35	nine	9	m	3.3	5.5	7	8.4	10.9	3.51	4.9	11	63	-0.39581	0.175	20	7	5	0.58	7	5	11
X576140	SALL-258	NBC35	nine	10	f	3.3	5	6.6	8.2	10.2	3.33	4.9	11	63	-0.39581	0.175	20	7	5	0.58	7	5	11
X576137	SALL-258	NBC35	nine	12	m	3.3	5.2	7	8.8	10.9	3.52	4.9	11	63	-0.39581	0.175	20	7	5	0.58	7	5	11
V877653	CASH-50	NBC37	eight	4	m	3.3	5.6	7.3	9.4	12.2	3.78	1.3	11.2	62	-0.0951108	0.18	27	8	6	0.57	8	6	8
V877658	CASH-50	NBC37	eight	5	f	3.3	5.3	6.7	8.3	11.4	3.5	1.3	11.2	62	-0.0951108	0.18	27	8	6	0.57	8	6	8
V877654	CASH-50	NBC37	eight	7	m	3.3	5.6	7.3	9.3	13	3.85	1.3	11.2	62	-0.0951108	0.18	27	8	6	0.57	8	6	8
X181048	CASH-55	NBC39	eight	6	f	3.3	4.3	5.2	6.5	10.1	2.94	2.64	11.4	59.5	0.356639	0.19	26	10	5	0.67	10	5	10
X181016	CASH-28	NBC43	eight	1	m	3.3	5.5	8.5	10	12	3.93	1.17	11.5	60	0.406289	0.19	28	7	7	0.5	7	7	7
V877630	DL1-31	NBC45	eight	2	m	3.3	4.9	5.9	7.5	10.1	3.17	6.25	10.9	62	-0.395111	0.18	26	10	7	0.59	10	7	10
V877625	DL1-31	NBC45	eight	3	f	3.3	4.6	5.8	7.5	9.6	3.08	6.25	10.9	62	-0.395111	0.18	26	10	7	0.59	10	7	10
V877816	PEN1-135	NBC51	eight	1	f	3.3	6.2	7.5	9	10.4	3.64	1.97	11.2	62	-0.0951108	0.18	27	9	4	0.69	9	4	9
X181160	SALL-245	NBC56	eight	10	f	3.3	5	7	9	11.7	3.6	0.49	12.1	63.5	0.65384	0.19	26	10	5	0.67	10	5	20
X181232	SALL-246	NBC57	eight	1	m	3.3	5.6	7.4	9.3	10.8	3.64	2.09	11	62	-0.295111	0.18	30	10	5	0.67	10	5	17
V877848	STEE-67	NBC58	eight	11	f	3.3	6.1	7.4	10	11.5	3.83	0.85	11.8	63	0.40419	0.19	26	13	5	0.72	13	5	13
X576798	CASH-71	NBC1	ten	5	f	3.4	5.9	8.5	10	11	3.88	2.424	11.5	63	0.10419	0.183	29	9	4	0.69	9	4	9
X577945	CASH-87	NBC2	ten	5	m	3.4	5.9	8.3	9.7	11.75	3.91	0.87	10.5	62	-0.795111	0.169	29	8	3	0.73	NA	NA	8
X576585	CASH-94	NBC3	ten	2	m	3.4	4.8	6.8	8.6	11	3.46	1.453	11	63	-0.39581	0.175	30	8	5	0.62	8	5	8
X576828	DL2-9	NBC4	ten	10	m	3.4	5.6	7.9	9.9	11.75	3.86	1.509	11.75	62	0.454889	0.19	26	10	7	0.59	11	7	10
X577924	SALL-245	NBC12	ten	7	f	3.4	5.4	7.5	9.9	12	3.82	0.505	11.5	63	0.10419	0.183	27	10	4	0.71	11	4	20
X575636	CASH-61	NBC18	nine	7	f	3.4	5.4	6.5	8.3	10.2	3.38	2.68	11	60.5	-0.144061	0.182	11	7	6	0.54	7	6	21
X576123	HELL-335	NBC25	nine	3	m	3.4	5.8	7.8	10.2	11.8	3.9	1.9	11.5	60	0.406289	0.192	24	4	7	0.36	4	7	11
X576122	HELL-335	NBC25	nine	10	f	3.4	5.5	7.9	9.4	11.2	3.74	1.9	11.5	60	0.406289	0.192	24	4	7	0.36	4	7	11
X575903	SALL-224	NBC32	nine	2	f	3.4	4.8	7.5	8.6	11.6	3.59	3.13	11.5	62	0.204889	0.185	21	1	7	0.13	2	7	8
X575905	SALL-224	NBC32	nine	3	f	3.4	5	7.9	9.3	11.5	3.71	3.13	11.5	62	0.204889	0.185	21	1	7	0.13	2	7	8
X575900	SALL-224	NBC32	nine	6	f	3.4	5.2	8.1	9.6	12.4	3.87	3.13	11.5	62	0.204889	0.185	21	1	7	0.13	2	7	8
X576074	SALL-250	NBC34	nine	6	m	3.4	5.8	8	9.3	12.3	3.88	3.12	11	63	-0.39581	0.175	21	3	5	0.38	5	5	7
X576134	SALL-258	NBC35	nine	8	m	3.4	5.2	7	9.1	11.2	3.59	4.9	11	63	-0.39581	0.175	20	7	5	0.58	7	5	11
V877655	CASH-50	NBC37	eight	1	m	3.4	6	7.5	9.2	11.9	3.8	1.3	11.2	62	-0.0951108	0.18	27	8	6	0.57	8	6	8
X181075	EDL2-310	NBC48	eight	9	m	3.4	4.8	7.6	9.6	11.8	3.72	3.61	11.6	60.5	0.455939	0.19	28	13	6	0.68	13	6	13
V877818	PEN1-135	NBC51	eight	3	f	3.4	6.5	7.5	10.1	11.8	3.93	1.97	11.2	62	-0.0951108	0.18	27	9	4	0.69	9	4	9
V877820	PEN1-135	NBC51	eight	6	f	3.4	6.1	7.7	9.7	11.5	3.84	1.97	11.2	62	-0.0951108	0.18	27	9	4	0.69	9	4	9
X181229	SALL-246	NBC57	eight	9	m	3.4	5.5	6.7	8.5	10.5	3.46	2.09	11	62	-0.295111	0.18	30	10	5	0.67	10	5	17
X181230	SALL-246	NBC57	eight	10	f	3.4	5.3	6.8	8.2	10	3.37	2.09	11	62	-0.295111	0.18	30	10	5	0.67	10	5	17
X576590	CASH-94	NBC3	ten	7	f	3.5	5	7.1	9.9	11.5	3.7	1.453	11	63	-0.39581	0.175	30	8	5	0.62	8	5	8
X576833	DL2-9	NBC4	ten	7	m	3.5	5.8	7.7	9.2	12	3.82	1.509	11.75	62	0.454889	0.19	26	10	7	0.59	11	7	10
X715274	SALL-229	NBC11	ten	4	f	3.5	6.3	7.8	9.4	10.25	3.73	1.563	11	61.5	-0.244761	0.179	32	8	4	0.67	8	4	8
X577925	SALL-245	NBC12	ten	10	f	3.5	5.6	7.9	10	12.5	3.95	0.505	11.5	63	0.10419	0.183	27	10	4	0.71	11	4	20
X575787	CASH-9	NBC16	nine	7	m	3.5	5.7	8.3	9.8	11.9	3.92	4.69	11.5	65	-0.0972099	0.177	19	4	6	0.4	4	6	10
ChickB	CASH-43	NBC17	nine	2	m	3.5	5.6	7.8	9.8	11.3	3.8	2.51	12.5	64	1.00349	0.195	18	7	2	0.78	7	2	9
X575627	CASH-43	NBC17	nine	4	f	3.5	5.7	7.5	9.2	10.7	3.66	2.51	12.5	64	1.00349	0.195	18	7	2	0.78	7	2	9
X575621	CASH-43	NBC17	nine	9	m	3.5	6.5	8	10.2	11.7	3.99	2.51	12.5	64	1.00349	0.195	18	7	2	0.78	7	2	9
X576084	CASH-90	NBC21	nine	3	m	3.5	5.7	8	10.1	11.7	3.9	5.5	11.6	62	0.304889	0.187	23	4	3	0.57	5	3	7
X576127	HELL-335	NBC25	nine	9	m	3.5	5.6	7.8	9.8	11.9	3.86	1.9	11.5	60	0.406289	0.192	24	4	7	0.36	4	7	11
X576003	PEN2-132	NBC26	nine	3	f	3.5	5.6	8	9.3	10.8	3.72	4.76	11	64	-0.49651	0.172	18	3	5	0.38	6	5	8
X575934	SALL-215	NBC30	nine	9	f	3.5	5.8	7.7	8.9	11.1	3.7	4.62	10.5	62	-0.795111	0.169	20	2	9	0.18	3	9	10
X575894	SALL-223	NBC31	nine	1	m	3.5	5.1	6.9	7.6	10.6	3.37	2.03	11	61	-0.194411	0.18	19	5	5	0.5	7	5	10
X575892	SALL-223	NBC31	nine	12	m	3.5	5.1	6.8	7.3	9.7	3.24	2.03	11	61	-0.194411	0.18	19	5	5	0.5	7	5	10
X575906	SALL-224	NBC32	nine	7	f	3.5	5.1	7.9	9.2	11.5	3.72	3.13	11.5	62	0.204889	0.185	21	1	7	0.13	2	7	8
X576077	SALL-250	NBC34	nine	7	m	3.5	5.9	8	9.6	11.6	3.86	3.12	11	63	-0.39581	0.175	21	3	5	0.38	5	5	7
X576079	SALL-250	NBC34	nine	9	f	3.5	5.9	7.6	9.3	11.2	3.75	3.12	11	63	-0.39581	0.175	21	3	5	0.38	5	5	7
V877661	CASH-10	NBC36	eight	6	f	3.5	6.2	7.5	10.7	11.3	3.92	2.63	10.5	60.05	-0.598746	0.17	27	8	3	0.73	8	3	8
V877656	CASH-50	NBC37	eight	3	m	3.5	5.9	7.3	9.1	12.4	3.82	1.3	11.2	62	-0.0951108	0.18	27	8	6	0.57	8	6	8
V877809	CASH-54	NBC38	eight	7	f	3.5	6.3	8.8	9.6	13.8	4.2	1.81	12.2	62	0.904889	0.2	24	7	3	0.7	7	3	7
V877827	DL1-32	NBC46	eight	7	f	3.5	5.6	7.3	9.7	11.3	3.74	1.17	12.3	60.5	1.15594	0.2	26	10	6	0.63	10	6	10
X181080	EDL2-310	NBC48	eight	5	m	3.5	4.9	7.1	9.8	11.9	3.72	3.61	11.6	60.5	0.455939	0.19	28	13	6	0.68	13	6	13
X181082	EDL2-310	NBC48	eight	7	f	3.5	4.8	7.9	10.3	11.2	3.77	3.61	11.6	60.5	0.455939	0.19	28	13	6	0.68	13	6	13
X181074	EDL2-310	NBC48	eight	11	f	3.5	5.3	8.4	9.5	11.8	3.85	3.61	11.6	60.5	0.455939	0.19	28	13	6	0.68	13	6	13
X181077	EDL2-310	NBC48	eight	12	m	3.5	5.3	8.3	10.1	12.1	3.93	3.61	11.6	60.5	0.455939	0.19	28	13	6	0.68	13	6	13
X181184	PEN2-170	NBC53	eight	4	f	3.5	5.5	7.5	9.9	11	3.74	4.07	12	61.5	0.755239	0.2	29	9	4	0.69	10	4	9
X181179	PEN2-170	NBC53	eight	9	m	3.5	5.7	8.3	11.4	12.3	4.12	4.07	12	61.5	0.755239	0.2	29	9	4	0.69	10	4	9
X181142	SALL-240	NBC55	eight	1	m	3.5	5.3	8	9.6	12.4	3.88	2.58	12.4	62	1.10489	0.2	30	8	7	0.53	8	7	8
X181237	SALL-246	NBC57	eight	4	f	3.5	5.6	7.1	9.1	10	3.53	2.09	11	62	-0.295111	0.18	30	10	5	0.67	10	5	17
X576591	CASH-94	NBC3	ten	5	f	3.6	5	7	8.9	10.75	3.53	1.453	11	63	-0.39581	0.175	30	8	5	0.62	8	5	8
X577970	EDL2-312	NBC5	ten	2	f	3.6	5.8	7.8	9.4	11.9	3.85	0.444	10.25	63	-1.14581	0.163	28	11	2	0.85	11	2	19
X577967	EDL2-312	NBC5	ten	6	f	3.6	5.5	7.2	8.7	10.75	3.58	0.444	10.25	63	-1.14581	0.163	28	11	2	0.85	11	2	19
X576706	SALL-225	NBC10	ten	3	m	3.6	5.6	8.4	10.1	12.25	4	0.904	12	64	0.50349	0.188	26	11	7	0.61	11	7	11
X575634	CASH-61	NBC18	nine	2	f	3.6	5.4	6.8	9	10.9	3.57	2.68	11	60.5	-0.144061	0.182	11	7	6	0.54	7	6	21
X575630	CASH-61	NBC18	nine	3	f	3.6	5.7	7.2	9.3	11.5	3.73	2.68	11	60.5	-0.144061	0.182	11	7	6	0.54	7	6	21
ChickA	CASH-61	NBC18	nine	10	f	3.6	6.7	6.7	8.3	10.4	3.57	2.68	11	60.5	-0.144061	0.182	11	7	6	0.54	7	6	21
X575638	CASH-61	NBC18	nine	11	m	3.6	5.6	7.1	8.4	10.9	3.56	2.68	11	60.5	-0.144061	0.182	11	7	6	0.54	7	6	21
X575639	EDL2-312	NBC22	nine	2	m	3.6	6	8.6	9.7	11.7	3.96	5.09	11	64	-0.49651	0.172	17	3	5	0.38	3	5	19
X576001	PEN2-132	NBC26	nine	5	f	3.6	5.7	8	9.1	11.5	3.79	4.76	11	64	-0.49651	0.172	18	3	5	0.38	6	5	8
X575893	SALL-223	NBC31	nine	2	f	3.6	5.3	6.9	7.4	10	3.32	2.03	11	61	-0.194411	0.18	19	5	5	0.5	7	5	10
X575897	SALL-223	NBC31	nine	3	f	3.6	5.3	7.1	7.8	11	3.48	2.03	11	61	-0.194411	0.18	19	5	5	0.5	7	5	10
X575899	SALL-223	NBC31	nine	6	m	3.6	5.6	7.2	8.2	10.1	3.47	2.03	11	61	-0.194411	0.18	19	5	5	0.5	7	5	10
X575889	SALL-223	NBC31	nine	8	m	3.6	5.5	7.3	7.8	10.9	3.51	2.03	11	61	-0.194411	0.18	19	5	5	0.5	7	5	10
V877649	CASH-69	NBC41	eight	4	f	3.6	5.7	6.9	9	10.9	3.61	6.58	10.1	61	-1.09441	0.17	28	8	4	0.67	8	4	8
X181375	DL2-46	NBC44	eight	1	f	3.6	6.6	8.8	9.5	10.8	3.93	3.55	11.8	62	0.504889	0.19	35	5	2	0.71	5	2	5
X181071	EDL2-310	NBC48	eight	6	m	3.6	4.8	8.1	10.2	10.1	3.68	3.61	11.6	60.5	0.455939	0.19	28	13	6	0.68	13	6	13
X181079	EDL2-310	NBC48	eight	10	f	3.6	5	7.9	9.8	11.8	3.81	3.61	11.6	60.5	0.455939	0.19	28	13	6	0.68	13	6	13
V877817	PEN1-135	NBC51	eight	8	m	3.6	6.7	8.2	10.6	12.4	4.15	1.97	11.2	62	-0.0951108	0.18	27	9	4	0.69	9	4	9
X181182	PEN2-170	NBC53	eight	6	f	3.6	6.1	7.9	11	11.4	4	4.07	12	61.5	0.755239	0.2	29	9	4	0.69	10	4	9
X181389	SALL-237	NBC54	eight	7	f	3.6	5.1	7.2	7.5	9.9	3.33	3.29	11.1	62.5	-0.245461	0.18	37	4	2	0.67	7	4	4
X181228	SALL-246	NBC57	eight	7	f	3.6	3.9	7.3	8.7	10.2	3.37	2.09	11	62	-0.295111	0.18	30	10	5	0.67	10	5	17
V877847	STEE-67	NBC58	eight	5	f	3.6	6.4	4.5	7.3	11.3	3.31	0.85	11.8	63	0.40419	0.19	26	13	5	0.72	13	5	13
X576824	DL2-9	NBC4	ten	5	f	3.7	5.2	7.1	9	10.75	3.58	1.509	11.75	62	0.454889	0.19	26	10	7	0.59	11	7	10
X576831	DL2-9	NBC4	ten	8	f	3.7	5.8	8.3	9.9	11.75	3.95	1.509	11.75	62	0.454889	0.19	26	10	7	0.59	11	7	10
X577965	EDL2-312	NBC5	ten	5	f	3.7	5.8	7.5	9	11	3.7	0.444	10.25	63	-1.14581	0.163	28	11	2	0.85	11	2	19
X577963	EDL2-312	NBC5	ten	8	m	3.7	5.8	7.9	9.3	11.5	3.82	0.444	10.25	63	-1.14581	0.163	28	11	2	0.85	11	2	19
X577962	EDL2-312	NBC5	ten	10	m	3.7	6.3	8.3	10	12	4.03	0.444	10.25	63	-1.14581	0.163	28	11	2	0.85	11	2	19
X715273	SALL-229	NBC11	ten	1	m	3.7	6.3	7.6	9.7	11.9	3.92	1.563	11	61.5	-0.244761	0.179	32	8	4	0.67	8	4	8
X577918	SALL-245	NBC12	ten	4	f	3.7	5.6	7.6	10.2	12.25	3.94	0.505	11.5	63	0.10419	0.183	27	10	4	0.71	11	4	20
X577920	SALL-245	NBC12	ten	6	f	3.7	5.8	7.9	10.3	12.25	4	0.505	11.5	63	0.10419	0.183	27	10	4	0.71	11	4	20
X2451	SALL-245	NBC12	ten	8	m	3.7	5.8	8.2	10.2	12.5	4.04	0.505	11.5	63	0.10419	0.183	27	10	4	0.71	11	4	20
X577919	SALL-245	NBC12	ten	9	m	3.7	6.1	7.2	9.6	13	3.96	0.505	11.5	63	0.10419	0.183	27	10	4	0.71	11	4	20
X575785	CASH-9	NBC16	nine	9	f	3.7	6	8.2	9.6	10.7	3.82	4.69	11.5	65	-0.0972099	0.177	19	4	6	0.4	4	6	10
X575635	CASH-61	NBC18	nine	1	m	3.7	6.1	7	9.2	11.6	3.76	2.68	11	60.5	-0.144061	0.182	11	7	6	0.54	7	6	21
X575632	CASH-61	NBC18	nine	5	m	3.7	5.1	6.8	8.5	11	3.51	2.68	11	60.5	-0.144061	0.182	11	7	6	0.54	7	6	21
X575772	CASH-67	NBC19	nine	1	m	3.7	6.2	8.4	9.6	12.3	4.02	3.38	11	60	-0.0937113	0.183	19	5	3	0.63	5	3	8
X576006	PEN2-132	NBC26	nine	6	m	3.7	5.7	8.1	9.7	11.3	3.85	4.76	11	64	-0.49651	0.172	18	3	5	0.38	6	5	8
X575808	PEN2-193	NBC29	nine	8	m	3.7	5.6	7.8	9.6	11.9	3.86	3.34	10.6	60.5	-0.544061	0.175	22	7	2	0.78	7	2	9
X576076	SALL-250	NBC34	nine	1	m	3.7	6.2	8	10	11.5	3.94	3.12	11	63	-0.39581	0.175	21	3	5	0.38	5	5	7
X576075	SALL-250	NBC34	nine	4	f	3.7	5.9	7.8	9.1	11.4	3.79	3.12	11	63	-0.39581	0.175	21	3	5	0.38	5	5	7
V877662	CASH-10	NBC36	eight	1	f	3.7	6.4	8	9.1	10.6	3.78	2.63	10.5	60.05	-0.598746	0.17	27	8	3	0.73	8	3	8
V877806	CASH-54	NBC38	eight	5	m	3.7	6.6	9.4	10.7	14.7	4.51	1.81	12.2	62	0.904889	0.2	24	7	3	0.7	7	3	7
V877643	CASH-69	NBC41	eight	1	f	3.7	5.8	7.2	9.3	11.1	3.71	6.58	10.1	61	-1.09441	0.17	28	8	4	0.67	8	4	8
X181016	CASH-28	NBC43	eight	2	m	3.7	6	8.7	9.6	12	4	1.17	11.5	60	0.406289	0.19	28	7	7	0.5	7	7	7
X181016	CASH-28	NBC43	eight	5	m	3.7	6.3	9.4	10.6	11.5	4.15	1.17	11.5	60	0.406289	0.19	28	7	7	0.5	7	7	7
X181016	CASH-28	NBC43	eight	6	m	3.7	6.4	8.9	10	11	4	1.17	11.5	60	0.406289	0.19	28	7	7	0.5	7	7	7
X181374	DL2-46	NBC44	eight	3	m	3.7	6.8	8.8	10.1	11.2	4.06	3.55	11.8	62	0.504889	0.19	35	5	2	0.71	5	2	5
V877830	DL1-32	NBC46	eight	4	m	3.7	6	7.5	10.7	11.7	3.96	1.17	12.3	60.5	1.15594	0.2	26	10	6	0.63	10	6	10
V877829	DL1-32	NBC46	eight	6	f	3.7	5.9	7.4	10.1	11.7	3.88	1.17	12.3	60.5	1.15594	0.2	26	10	6	0.63	10	6	10
V877825	DL1-32	NBC46	eight	10	f	3.7	6.1	7.5	10.5	12.1	3.99	1.17	12.3	60.5	1.15594	0.2	26	10	6	0.63	10	6	10
X181306	FS-182	NBC49	eight	8	f	3.7	5.5	7.1	8.9	11.5	3.67	7.11	12.4	64	0.90349	0.19	29	10	6	0.63	10	6	10
V877815	PEN1-135	NBC51	eight	7	m	3.7	6.8	8	10.1	12.2	4.08	1.97	11.2	62	-0.0951108	0.18	27	9	4	0.69	9	4	9
X181145	SALL-240	NBC55	eight	4	m	3.7	5.3	7.6	9.9	12.2	3.87	2.58	12.4	62	1.10489	0.2	30	8	7	0.53	8	7	8
X181234	SALL-246	NBC57	eight	2	m	3.7	5.9	7.9	9.7	11.3	3.85	2.09	11	62	-0.295111	0.18	30	10	5	0.67	10	5	17
X181233	SALL-246	NBC57	eight	6	m	3.7	3.6	5.9	7.9	10.4	3.15	2.09	11	62	-0.295111	0.18	30	10	5	0.67	10	5	17
X181231	SALL-246	NBC57	eight	8	f	3.7	5.8	7.2	8.8	9.8	3.53	2.09	11	62	-0.295111	0.18	30	10	5	0.67	10	5	17
V877851	STEE-67	NBC58	eight	9	m	3.7	6.8	8.5	10.9	11.7	4.16	0.85	11.8	63	0.40419	0.19	26	13	5	0.72	13	5	13
X576587	CASH-94	NBC3	ten	1	m	3.8	5.5	7.7	9.4	12	3.84	1.453	11	63	-0.39581	0.175	30	8	5	0.62	8	5	8
X576707	SALL-225	NBC10	ten	9	m	3.8	5.6	8.1	9.6	12	3.91	0.904	12	64	0.50349	0.188	26	11	7	0.61	11	7	11
X715276	SALL-229	NBC11	ten	3	f	3.8	6.2	8	9.4	11	3.84	1.563	11	61.5	-0.244761	0.179	32	8	4	0.67	8	4	8
X715278	SALL-229	NBC11	ten	5	m	3.8	6.9	8.5	10.5	12.2	4.19	1.563	11	61.5	-0.244761	0.179	32	8	4	0.67	8	4	8
X577921	SALL-245	NBC12	ten	5	f	3.8	5.9	7.7	10.4	12.5	4.03	0.505	11.5	63	0.10419	0.183	27	10	4	0.71	11	4	20
X575622	CASH-43	NBC17	nine	5	m	3.8	6.3	7.6	9.9	11.1	3.87	2.51	12.5	64	1.00349	0.195	18	7	2	0.78	7	2	9
X575637	CASH-61	NBC18	nine	8	m	3.8	5.9	7.8	9.9	12.2	3.96	2.68	11	60.5	-0.144061	0.182	11	7	6	0.54	7	6	21
X576088	CASH-90	NBC21	nine	4	f	3.8	5.6	7.9	10	11.2	3.85	5.5	11.6	62	0.304889	0.187	23	4	3	0.57	5	3	7
X576087	CASH-90	NBC21	nine	5	f	3.8	6.1	8	9.2	10.7	3.78	5.5	11.6	62	0.304889	0.187	23	4	3	0.57	5	3	7
X576004	PEN2-132	NBC26	nine	1	f	3.8	5.9	7.7	8.8	10.8	3.7	4.76	11	64	-0.49651	0.172	18	3	5	0.38	6	5	8
X575867	PEN2-168	NBC27	nine	6	f	3.8	6.7	7.9	9.8	11.6	3.98	2.92	11.5	63	0.10419	0.183	19	2	4	0.33	4	4	6
X575932	SALL-215	NBC30	nine	4	f	3.8	6.4	8.2	9.5	11.6	3.95	4.62	10.5	62	-0.795111	0.169	20	2	9	0.18	3	9	10
X575898	SALL-223	NBC31	nine	10	f	3.8	5.6	7	7.8	9.7	3.39	2.03	11	61	-0.194411	0.18	19	5	5	0.5	7	5	10
V877812	CASH-54	NBC38	eight	1	f	3.8	6.7	9.3	10.5	14.5	4.48	1.81	12.2	62	0.904889	0.2	24	7	3	0.7	7	3	7
V877644	CASH-69	NBC41	eight	5	f	3.8	5.8	7.1	9.1	11.1	3.69	6.58	10.1	61	-1.09441	0.17	28	8	4	0.67	8	4	8
X181041	CASH-78	NBC42	eight	2	m	3.8	5.5	7.9	9.6	11.85	3.865	3.45	10.9	62	-0.395111	0.18	28	10	5	0.67	10	5	8
X181016	CASH-28	NBC43	eight	4	m	3.8	6.2	8.8	10.1	11.5	4.04	1.17	11.5	60	0.406289	0.19	28	7	7	0.5	7	7	7
X181372	DL2-46	NBC44	eight	2	f	3.8	6.8	8.7	10	10.8	4.01	3.55	11.8	62	0.504889	0.19	35	5	2	0.71	5	2	5
V877823	DL1-32	NBC46	eight	5	f	3.8	6.1	7.6	10.3	11.7	3.95	1.17	12.3	60.5	1.15594	0.2	26	10	6	0.63	10	6	10
X181190	DL2-54	NBC47	eight	5	m	3.8	5.7	8.4	10.2	11.5	3.96	5	11.6	63	0.20419	0.18	28	9	1	0.9	9	1	9
X181303	FS-182	NBC49	eight	3	m	3.8	5.1	7.9	8.6	11.8	3.72	7.11	12.4	64	0.90349	0.19	29	10	6	0.63	10	6	10
X181149	SALL-240	NBC55	eight	3	f	3.8	5.4	7.6	8.8	11.3	3.69	2.58	12.4	62	1.10489	0.2	30	8	7	0.53	8	7	8
X576827	DL2-9	NBC4	ten	4	m	3.9	6.1	7.6	9.8	12.25	3.97	1.509	11.75	62	0.454889	0.19	26	10	7	0.59	11	7	10
X576825	DL2-9	NBC4	ten	6	f	3.9	6	8	9.7	11.75	3.94	1.509	11.75	62	0.454889	0.19	26	10	7	0.59	11	7	10
X577969	EDL2-312	NBC5	ten	4	f	3.9	5.9	7.5	9	10.5	3.68	0.444	10.25	63	-1.14581	0.163	28	11	2	0.85	11	2	19
X715279	SALL-229	NBC11	ten	2	f	3.9	6.8	8.5	10	12.25	4.15	1.563	11	61.5	-0.244761	0.179	32	8	4	0.67	8	4	8
X575784	CASH-9	NBC16	nine	4	f	3.9	6.5	8.5	10	11	3.99	4.69	11.5	65	-0.0972099	0.177	19	4	6	0.4	4	6	10
X575780	CASH-9	NBC16	nine	10	m	3.9	6.3	9.3	10.8	12.6	4.29	4.69	11.5	65	-0.0972099	0.177	19	4	6	0.4	4	6	10
X575625	CASH-43	NBC17	nine	1	m	3.9	5.9	7.9	9.8	11.5	3.9	2.51	12.5	64	1.00349	0.195	18	7	2	0.78	7	2	9
X575631	CASH-61	NBC18	nine	4	f	3.9	6.3	7.5	9.6	10.8	3.81	2.68	11	60.5	-0.144061	0.182	11	7	6	0.54	7	6	21
X576120	HELL-335	NBC25	nine	2	m	3.9	5.7	8.1	10.4	12.4	4.05	1.9	11.5	60	0.406289	0.192	24	4	7	0.36	4	7	11
X575939	SALL-215	NBC30	nine	8	f	3.9	6.3	8.1	8.9	10.5	3.77	4.62	10.5	62	-0.795111	0.169	20	2	9	0.18	3	9	10
V877645	CASH-69	NBC41	eight	3	m	3.9	6.3	7.5	9.2	11	3.79	6.58	10.1	61	-1.09441	0.17	28	8	4	0.67	8	4	8
X181083	EDL2-310	NBC48	eight	2	f	3.9	5.3	8.6	9.8	11.8	3.94	3.61	11.6	60.5	0.455939	0.19	28	13	6	0.68	13	6	13
X181309	FS-182	NBC49	eight	5	m	3.9	5.7	8.4	10.1	12.8	4.09	7.11	12.4	64	0.90349	0.19	29	10	6	0.63	10	6	10
X181600	SALL-237	NBC54	eight	2	f	3.9	5.4	7.1	8.2	8	3.26	3.29	11.1	62.5	-0.245461	0.18	37	4	2	0.67	7	4	4
X181236	SALL-246	NBC57	eight	5	m	3.9	5.5	8	9	10.3	3.67	2.09	11	62	-0.295111	0.18	30	10	5	0.67	10	5	17
V877854	STEE-67	NBC58	eight	8	f	3.9	7.1	8.1	10.5	11.3	4.09	0.85	11.8	63	0.40419	0.19	26	13	5	0.72	13	5	13
V877852	STEE-67	NBC58	eight	10	m	3.9	6.9	7.7	10.5	11.2	4.02	0.85	11.8	63	0.40419	0.19	26	13	5	0.72	13	5	13
X576696	SALL-209	NBC8	ten	3	f	4	6.4	8.6	10.6	12.5	4.21	1.742	12	64	0.50349	0.188	29	9	4	0.69	9	4	9
X576703	SALL-209	NBC8	ten	6	m	4	6.8	9.1	10.5	12.75	4.32	1.742	12	64	0.50349	0.188	29	9	4	0.69	9	4	9
X575786	CASH-9	NBC16	nine	3	m	4	6.5	9.1	10.6	12.3	4.25	4.69	11.5	65	-0.0972099	0.177	19	4	6	0.4	4	6	10
X575773	CASH-67	NBC19	nine	3	f	4	6.1	8.3	9.7	12	4.01	3.38	11	60	-0.0937113	0.183	19	5	3	0.63	5	3	8
X575775	CASH-67	NBC19	nine	8	m	4	6	8.1	9.6	11.5	3.92	3.38	11	60	-0.0937113	0.183	19	5	3	0.63	5	3	8
X576008	PEN2-132	NBC26	nine	2	m	4	6.5	8.6	10	11.5	4.06	4.76	11	64	-0.49651	0.172	18	3	5	0.38	6	5	8
X575866	PEN2-168	NBC27	nine	1	f	4	6.8	8.4	10.6	11.3	4.11	2.92	11.5	63	0.10419	0.183	19	2	4	0.33	4	4	6
X575933	SALL-215	NBC30	nine	7	m	4	6.7	8.8	9.8	11.8	4.11	4.62	10.5	62	-0.795111	0.169	20	2	9	0.18	3	9	10
X575940	SALL-215	NBC30	nine	11	m	4	6.6	8.4	9.3	11.1	3.94	4.62	10.5	62	-0.795111	0.169	20	2	9	0.18	3	9	10
X575895	SALL-223	NBC31	nine	11	m	4	5.7	7.6	8.2	10.9	3.64	2.03	11	61	-0.194411	0.18	19	5	5	0.5	7	5	10
V877646	CASH-69	NBC41	eight	7	m	4	6.5	7.7	9.8	12.2	4.02	6.58	10.1	61	-1.09441	0.17	28	8	4	0.67	8	4	8
X181311	FS-182	NBC49	eight	9	m	4	5	7.5	9	12	3.75	7.11	12.4	64	0.90349	0.19	29	10	6	0.63	10	6	10
X181167	SALL-245	NBC56	eight	2	m	4	6.1	8.2	10	11.2	3.95	0.49	12.1	63.5	0.65384	0.19	26	10	5	0.67	10	5	20
V877855	STEE-67	NBC58	eight	1	f	4	6.5	7.3	10.5	11.4	3.97	0.85	11.8	63	0.40419	0.19	26	13	5	0.72	13	5	13
X576802	CASH-71	NBC1	ten	8	m	4.1	6.7	9.3	10.4	11.9	4.24	2.424	11.5	63	0.10419	0.183	29	9	4	0.69	9	4	9
X576711	SALL-225	NBC10	ten	1	m	4.1	5.9	8.6	10.5	12.25	4.14	0.904	12	64	0.50349	0.188	26	11	7	0.61	11	7	11
X575779	CASH-9	NBC16	nine	2	f	4.1	6.5	8.9	10.5	12.2	4.22	4.69	11.5	65	-0.0972099	0.177	19	4	6	0.4	4	6	10
X575778	CASH-67	NBC19	nine	7	f	4.1	5.9	8.2	9.1	10.8	3.81	3.38	11	60	-0.0937113	0.183	19	5	3	0.63	5	3	8
X576007	PEN2-132	NBC26	nine	4	f	4.1	6.1	8.3	9	10.6	3.81	4.76	11	64	-0.49651	0.172	18	3	5	0.38	6	5	8
X576002	PEN2-132	NBC26	nine	7	f	4.1	6.5	8.9	9.7	10.6	3.98	4.76	11	64	-0.49651	0.172	18	3	5	0.38	6	5	8
X575936	SALL-215	NBC30	nine	10	f	4.1	6.7	8.6	9.8	11.2	4.04	4.62	10.5	62	-0.795111	0.169	20	2	9	0.18	3	9	10
X181046	CASH-55	NBC39	eight	10	m	4.1	5	6.6	7.7	9.6	3.3	2.64	11.4	59.5	0.356639	0.19	26	10	5	0.67	10	5	10
V877824	DL1-32	NBC46	eight	3	m	4.1	6.6	8.1	10.9	11.9	4.16	1.17	12.3	60.5	1.15594	0.2	26	10	6	0.63	10	6	10
V877831	DL1-32	NBC46	eight	8	m	4.1	6.6	8	10.9	12.5	4.21	1.17	12.3	60.5	1.15594	0.2	26	10	6	0.63	10	6	10
X181305	FS-182	NBC49	eight	6	m	4.1	5.3	7.9	8.8	11.7	3.78	7.11	12.4	64	0.90349	0.19	29	10	6	0.63	10	6	10
X181178	PEN2-170	NBC53	eight	2	f	4.1	6.2	8.3	11.2	12	4.18	4.07	12	61.5	0.755239	0.2	29	9	4	0.69	10	4	9
X181183	PEN2-170	NBC53	eight	8	m	4.1	6	8.2	11.3	11.7	4.13	4.07	12	61.5	0.755239	0.2	29	9	4	0.69	10	4	9
X181146	SALL-240	NBC55	eight	6	m	4.1	6	6.2	10.5	12.5	3.93	2.58	12.4	62	1.10489	0.2	30	8	7	0.53	8	7	8
X181169	SALL-245	NBC56	eight	7	f	4.1	5.8	7.7	9.6	11.4	3.86	0.49	12.1	63.5	0.65384	0.19	26	10	5	0.67	10	5	20
X576704	SALL-209	NBC8	ten	7	f	4.2	6.7	9.3	11	12.25	4.35	1.742	12	64	0.50349	0.188	29	9	4	0.69	9	4	9
X576714	SALL-225	NBC10	ten	2	f	4.2	6.1	8.7	10.4	11.5	4.09	0.904	12	64	0.50349	0.188	26	11	7	0.61	11	7	11
X576716	SALL-225	NBC10	ten	6	m	4.2	6.4	9.3	10.7	12.5	4.31	0.904	12	64	0.50349	0.188	26	11	7	0.61	11	7	11
X576710	SALL-225	NBC10	ten	11	m	4.2	6.4	8.7	10.6	12.75	4.27	0.904	12	64	0.50349	0.188	26	11	7	0.61	11	7	11
X575771	CASH-67	NBC19	nine	4	f	4.2	6.4	8.2	9.3	11.4	3.95	3.38	11	60	-0.0937113	0.183	19	5	3	0.63	5	3	8
X181037	CASH-78	NBC42	eight	10	m	4.2	5.6	9.2	10.8	11.6	4.14	3.45	10.9	62	-0.395111	0.18	28	10	5	0.67	10	5	8
V877828	DL1-32	NBC46	eight	9	m	4.2	6.9	8.4	11.2	12.7	4.34	1.17	12.3	60.5	1.15594	0.2	26	10	6	0.63	10	6	10
X181310	FS-182	NBC49	eight	10	f	4.2	5.6	7.7	8.3	10.6	3.64	7.11	12.4	64	0.90349	0.19	29	10	6	0.63	10	6	10
X181144	SALL-240	NBC55	eight	2	m	4.2	5.8	8.1	10.7	12.5	4.13	2.58	12.4	62	1.10489	0.2	30	8	7	0.53	8	7	8
X181165	SALL-245	NBC56	eight	8	m	4.2	6.1	8.2	10.5	11.6	4.06	0.49	12.1	63.5	0.65384	0.19	26	10	5	0.67	10	5	20
X576699	SALL-209	NBC8	ten	5	m	4.3	6.7	9.3	11	12.75	4.41	1.742	12	64	0.50349	0.188	29	9	4	0.69	9	4	9
X575782	CASH-9	NBC16	nine	8	f	4.3	6.3	8.6	10.1	11.9	4.12	4.69	11.5	65	-0.0972099	0.177	19	4	6	0.4	4	6	10
X576083	CASH-90	NBC21	nine	2	f	4.3	6.3	8.3	10.3	10.8	4	5.5	11.6	62	0.304889	0.187	23	4	3	0.57	5	3	7
X575938	SALL-215	NBC30	nine	2	f	4.3	6.7	8.7	9.5	11.1	4.03	4.62	10.5	62	-0.795111	0.169	20	2	9	0.18	3	9	10
X181193	DL2-54	NBC47	eight	7	f	4.3	5.8	8.4	9.8	10.3	3.86	5	11.6	63	0.20419	0.18	28	9	1	0.9	9	1	9
X181162	SALL-245	NBC56	eight	1	m	4.3	5.7	7.9	10.2	11.8	3.99	0.49	12.1	63.5	0.65384	0.19	26	10	5	0.67	10	5	20
X181166	SALL-245	NBC56	eight	4	f	4.3	6.2	8	7.6	11.5	3.76	0.49	12.1	63.5	0.65384	0.19	26	10	5	0.67	10	5	20
X576712	SALL-225	NBC10	ten	8	f	4.4	6	8.9	10.1	11.75	4.12	0.904	12	64	0.50349	0.188	26	11	7	0.61	11	7	11
X576085	CASH-90	NBC21	nine	1	m	4.4	6.6	9	10.8	11.8	4.26	5.5	11.6	62	0.304889	0.187	23	4	3	0.57	5	3	7
X576005	PEN2-132	NBC26	nine	8	m	4.4	6.5	8.9	10.4	12	4.22	4.76	11	64	-0.49651	0.172	18	3	5	0.38	6	5	8
X575930	SALL-215	NBC30	nine	5	f	4.4	6.6	8.6	9.5	10.4	3.95	4.62	10.5	62	-0.795111	0.169	20	2	9	0.18	3	9	10
V877666	CASH-10	NBC36	eight	4	f	4.4	7.2	8.3	9.8	11.4	4.11	2.63	10.5	60.05	-0.598746	0.17	27	8	3	0.73	8	3	8
V877659	CASH-10	NBC36	eight	5	f	4.4	7.2	8.1	9.1	11	3.98	2.63	10.5	60.05	-0.598746	0.17	27	8	3	0.73	8	3	8
V877647	CASH-69	NBC41	eight	2	m	4.4	6.7	8	9.9	11.8	4.08	6.58	10.1	61	-1.09441	0.17	28	8	4	0.67	8	4	8
X181194	DL2-54	NBC47	eight	4	f	4.4	5.8	8.7	10	11.2	4.01	5	11.6	63	0.20419	0.18	28	9	1	0.9	9	1	9
X181304	FS-182	NBC49	eight	1	m	4.4	5.5	8.8	9.9	11.7	4.03	7.11	12.4	64	0.90349	0.19	29	10	6	0.63	10	6	10
X181177	PEN2-170	NBC53	eight	3	m	4.4	6.4	8.6	11.4	12.2	4.3	4.07	12	61.5	0.755239	0.2	29	9	4	0.69	10	4	9
X181164	SALL-245	NBC56	eight	3	m	4.4	6.4	8.5	10.3	12.2	4.18	0.49	12.1	63.5	0.65384	0.19	26	10	5	0.67	10	5	20
X181163	SALL-245	NBC56	eight	5	f	4.4	6	7.7	8.2	11.8	3.81	0.49	12.1	63.5	0.65384	0.19	26	10	5	0.67	10	5	20
X181161	SALL-245	NBC56	eight	6	m	4.4	6.6	7.8	10.9	12.4	4.21	0.49	12.1	63.5	0.65384	0.19	26	10	5	0.67	10	5	20
X181168	SALL-245	NBC56	eight	9	f	4.4	5.8	7.8	9.8	11	3.88	0.49	12.1	63.5	0.65384	0.19	26	10	5	0.67	10	5	20
X576797	CASH-71	NBC1	ten	9	f	4.5	6.9	9.1	10.7	11.75	4.3	2.424	11.5	63	0.10419	0.183	29	9	4	0.69	9	4	9
X576702	SALL-209	NBC8	ten	8	m	4.5	7.1	9.3	10.5	12.5	4.39	1.742	12	64	0.50349	0.188	29	9	4	0.69	9	4	9
X576708	SALL-225	NBC10	ten	4	f	4.5	6	8.8	9.9	10.25	3.95	0.904	12	64	0.50349	0.188	26	11	7	0.61	11	7	11
X575781	CASH-9	NBC16	nine	6	f	4.5	6.4	9.1	10.3	11.8	4.21	4.69	11.5	65	-0.0972099	0.177	19	4	6	0.4	4	6	10
X575774	CASH-67	NBC19	nine	5	m	4.5	6.8	8.8	10.5	12.4	4.3	3.38	11	60	-0.0937113	0.183	19	5	3	0.63	5	3	8
X576086	CASH-90	NBC21	nine	6	m	4.5	6.9	8.9	11.1	12.1	4.35	5.5	11.6	62	0.304889	0.187	23	4	3	0.57	5	3	7
X575868	PEN2-168	NBC27	nine	2	f	4.5	7.3	8.8	11.1	12.2	4.39	2.92	11.5	63	0.10419	0.183	19	2	4	0.33	4	4	6
V877664	CASH-10	NBC36	eight	2	m	4.5	7.7	9.2	11	12.5	4.49	2.63	10.5	60.05	-0.598746	0.17	27	8	3	0.73	8	3	8
V877663	CASH-10	NBC36	eight	3	m	4.5	7.1	8.8	9.8	12.2	4.24	2.63	10.5	60.05	-0.598746	0.17	27	8	3	0.73	8	3	8
X181016	CASH-28	NBC43	eight	3	m	4.5	6.8	9.7	11.5	13	4.55	1.17	11.5	60	0.406289	0.19	28	7	7	0.5	7	7	7
X181186	DL2-54	NBC47	eight	8	f	4.5	6.2	8.6	10.1	11.2	4.06	5	11.6	63	0.20419	0.18	28	9	1	0.9	9	1	9
X181308	FS-182	NBC49	eight	2	f	4.5	5.8	8.2	9.5	11.7	3.97	7.11	12.4	64	0.90349	0.19	29	10	6	0.63	10	6	10
X575777	CASH-67	NBC19	nine	6	m	4.6	6.7	8.7	10.5	12.6	4.31	3.38	11	60	-0.0937113	0.183	19	5	3	0.63	5	3	8
X575864	PEN2-168	NBC27	nine	4	m	4.6	6.9	8.7	10.4	12.1	4.27	2.92	11.5	63	0.10419	0.183	19	2	4	0.33	4	4	6
X575931	SALL-215	NBC30	nine	1	f	4.6	6.9	8.8	9.6	11.4	4.13	4.62	10.5	62	-0.795111	0.169	20	2	9	0.18	3	9	10
V877808	CASH-54	NBC38	eight	3	f	4.6	7.1	9.6	10.9	12.5	4.47	1.81	12.2	62	0.904889	0.2	24	7	3	0.7	7	3	7
X181043	CASH-55	NBC39	eight	5	m	4.6	5.7	6.9	8.8	11.6	3.76	2.64	11.4	59.5	0.356639	0.19	26	10	5	0.67	10	5	10
X576801	CASH-71	NBC1	ten	4	f	4.7	6.8	9	11	10.5	4.2	2.424	11.5	63	0.10419	0.183	29	9	4	0.69	9	4	9
V877660	CASH-10	NBC36	eight	7	m	4.7	7.5	8.8	10.3	11.8	4.31	2.63	10.5	60.05	-0.598746	0.17	27	8	3	0.73	8	3	8
X575865	PEN2-168	NBC27	nine	5	f	4.8	7.5	8.5	10.2	11.7	4.27	2.92	11.5	63	0.10419	0.183	19	2	4	0.33	4	4	6
X181047	CASH-55	NBC39	eight	1	m	4.8	6.3	7.8	9.2	10.6	3.87	2.64	11.4	59.5	0.356639	0.19	26	10	5	0.67	10	5	10
X181049	CASH-55	NBC39	eight	2	m	4.8	5.7	10.3	8.6	10.6	4	2.64	11.4	59.5	0.356639	0.19	26	10	5	0.67	10	5	10
X576800	CASH-71	NBC1	ten	2	f	4.9	7	9.3	10.7	10.25	4.22	2.424	11.5	63	0.10419	0.183	29	9	4	0.69	9	4	9
X576804	CASH-71	NBC1	ten	3	m	4.9	7.7	10.2	11	11.75	4.56	2.424	11.5	63	0.10419	0.183	29	9	4	0.69	9	4	9
X576698	SALL-209	NBC8	ten	9	f	4.9	7.5	9.7	11.1	12.25	4.55	1.742	12	64	0.50349	0.188	29	9	4	0.69	9	4	9
X181034	CASH-78	NBC42	eight	7	f	4.9	6.3	7.9	9.3	11.1	3.95	3.45	10.9	62	-0.395111	0.18	28	10	5	0.67	10	5	8
X181191	DL2-54	NBC47	eight	2	f	4.9	6.6	9.3	10.3	11.1	4.22	5	11.6	63	0.20419	0.18	28	9	1	0.9	9	1	9
X576697	SALL-209	NBC8	ten	1	f	5	7.6	9.5	11.3	12.25	4.57	1.742	12	64	0.50349	0.188	29	9	4	0.69	9	4	9
X181045	CASH-55	NBC39	eight	4	m	5	5.9	7.6	9	10.6	3.81	2.64	11.4	59.5	0.356639	0.19	26	10	5	0.67	10	5	10
X181189	DL2-54	NBC47	eight	6	f	5	6.7	9	10.2	11.2	4.21	5	11.6	63	0.20419	0.18	28	9	1	0.9	9	1	9
X181188	DL2-54	NBC47	eight	9	f	5	6.6	9.1	9.9	11.3	4.19	5	11.6	63	0.20419	0.18	28	9	1	0.9	9	1	9
X576803	CASH-71	NBC1	ten	6	m	5.1	7.8	10.3	11.3	12.25	4.68	2.424	11.5	63	0.10419	0.183	29	9	4	0.69	9	4	9
X181050	CASH-55	NBC39	eight	8	f	5.1	6.1	7.6	8.7	10.6	3.81	2.64	11.4	59.5	0.356639	0.19	26	10	5	0.67	10	5	10
X181036	CASH-78	NBC42	eight	1	f	5.1	6.5	8.5	10.2	10.6	4.09	3.45	10.9	62	-0.395111	0.18	28	10	5	0.67	10	5	8
X181035	CASH-78	NBC42	eight	3	f	5.1	6.7	8.8	9.4	10.6	4.06	3.45	10.9	62	-0.395111	0.18	28	10	5	0.67	10	5	8
X181192	DL2-54	NBC47	eight	1	f	5.1	6.9	9.6	10.9	11.6	4.41	5	11.6	63	0.20419	0.18	28	9	1	0.9	9	1	9
X576705	SALL-209	NBC8	ten	2	m	5.2	7.2	9.2	11.2	12	4.48	1.742	12	64	0.50349	0.188	29	9	4	0.69	9	4	9
X181040	CASH-78	NBC42	eight	4	m	5.2	6.7	7	10.5	11.6	4.1	3.45	10.9	62	-0.395111	0.18	28	10	5	0.67	10	5	8
X181187	DL2-54	NBC47	eight	3	f	5.2	6.6	9.3	10.2	11.7	4.3	5	11.6	63	0.20419	0.18	28	9	1	0.9	9	1	9
X181051	CASH-55	NBC39	eight	3	f	5.3	5.4	7	8.2	9.6	3.55	2.64	11.4	59.5	0.356639	0.19	26	10	5	0.67	10	5	10
X181039	CASH-78	NBC42	eight	5	f	5.5	6.7	8.6	10.3	10.6	4.17	3.45	10.9	62	-0.395111	0.18	28	10	5	0.67	10	5	8
X181052	CASH-55	NBC39	eight	9	f	5.7	6.3	8.4	9.9	9.1	3.94	2.64	11.4	59.5	0.356639	0.19	26	10	5	0.67	10	5	10
X575788	CASH-9	NBC16	nine	1	f	5.5	5.9	8.2	9.9	12	4.35	4.69	11.5	65	-0.0972099	0.177	19	4	6	0.4	4	6	10

## Sheet: Cort_manipulation_Chks
NBCode	RING	CkNo.	Mass4	Mass6	Mass8	Mass10	Mass14	GR	Treatment	Sex
CASH-58	X576695	1	3.8	6	8.9	10.6	11.75	4.105	Control	m
CASH-58	X576692	2	3.5	5.6	7.9	10	11	3.8	Control	f
CASH-58	X576691	3	3.9	6.2	8.6	10.6	12	4.13	Control	f
CASH-58	X576693	4	3.8	5.7	7.4	9.7	10.75	3.735	Control	f
CASH-58	X576690	5	3.7	5.9	8.6	10.1	11.5	3.98	Control	f
CASH-58	X576689	6	3.2	5.5	7.8	9.8	11.25	3.755	Control	f
CASH-58	X576694	7	2.8	5	7.5	9.7	11.5	3.65	Control	f
CASH-58	X576687	8	3.9	6	8.7	10.3	11.5	4.04	Control	f
CASH-58	X576688	9	3.6	5.7	8.8	10.6	12.75	4.145	Control	m
CASH-78	X577935	1	3.7	6	8.3	10	11.75	3.975	Control	m
CASH-78	X577936	2	3.6	5.9	8.3	9.1	11	3.79	Control	m
CASH-78	X577938	3	3.7	6.1	8.3	9.3	11.25	3.865	Control	f
CASH-78	X576900	4	3.6	6.2	8.4	9.8	11.25	3.925	Control	f
CASH-78	X577933	5	3.1	5.4	7.3	8.8	11.5	3.61	Control	m
CASH-78	X577932	6	3.5	6.5	8.3	9.6	11.75	3.965	Control	m
CASH-78	X577934	7	3.7	6.4	8.4	9.4	12.25	4.015	Control	m
CASH-78	X577937	8	2.9	6.4	7.8	9.1	12	3.82	Control	m
DL1-24	X576951	1	3.8	5.7	7.7	9.4	11.25	3.785	Control	f
DL1-24	X576948	2	3.9	5.8	7.7	9.7	11	3.81	Control	f
DL1-24	X576950	3	2.6	4.3	6.3	8.8	11.5	3.35	Control	m
DL1-24	X576955	4	3.7	5.7	7.9	10.2	11	3.85	Control	f
DL1-24	X576949	5	2.9	4.7	6.7	8.8	11	3.41	Control	f
DL1-24	X576952	6	3.7	5.7	7.9	10	12.25	3.955	Control	m
DL1-24	X576946	7	3.3	5	7.1	8.8	11.25	3.545	Control	f
DL1-24	X576954	8	3.7	5.7	7.7	9.6	11.25	3.795	Control	f
DL1-24	X576947	9	3.2	5	7	9.3	11	3.55	Control	f
DL1-24	X576945	10	3.3	5.3	6.3	9.5	12	3.64	Control	m
DL2-19	X576481	1	4.4	5.3	8	9.1	11.5	3.83	Control	f
DL2-19	X576483	2	4.5	6.4	8.5	10.1	10.75	4.025	Control	m
DL2-19	X576480	3	3.8	6	8.1	9.2	10.5	3.76	Control	m
DL2-19	X576477	4	2.8	4.5	6.6	7.8	10	3.17	Control	f
DL2-19	X576478	5	4.6	6.6	8.8	9.8	11.5	4.13	Control	f
DL2-19	X576475	6	3.3	6.3	8.7	9.5	11.4	3.92	Control	f
DL2-19	X576476	7	4.3	6.4	8.7	10	11.4	4.08	Control	m
DL2-19	X576486	8	2	3.7	5.4	6.9	8.76	2.676	Control	f
DL2-19	X576485	9	4.6	6.3	8.7	10.6	11	4.12	Control	f
DL2-19	X576484	10	4.7	6.5	8.7	8.5	10.1	3.85	Control	f
DL2-19	X576482	11	4	6.3	8.5	9.5	11	3.93	Control	f
DL2-19	X576479	12	4.3	6.4	8.3	7	10.75	3.675	Control	f
DL2-46	X576837	1	4.2	5.9	7.5	9.1	10.5	3.72	Control	f
DL2-46	X576839	2	4.3	6.2	8.1	9.5	12	4.01	Control	f
DL2-46	X576840	3	4	6.1	7.8	9.8	12	3.97	Control	m
DL2-46	X576834	4	3.8	5.8	7.5	9	11.25	3.735	Control	f
DL2-46	X576836	5	3.1	4.5	6.9	8.4	11.5	3.44	Control	f
DL2-46	X576841	6	4.1	6.4	7.7	9.6	11.25	3.905	Control	m
DL2-46	X576838	7	4.4	6.1	7.9	9.7	11.25	3.935	Control	m
DL2-46	X576845	8	4.4	5.8	7.9	9.3	11.5	3.89	Control	f
DL2-46	X576835	9	4.2	6.1	7.8	9.7	10.25	3.805	Control	f
DL2-46	X576844	10	4.2	5.9	7.5	9.4	10.5	3.75	Control	f
DL2-46	X576842	11	3.5	5.2	7.3	8.7	11.25	3.595	Control	m
DL2-46	X576843	12	4.7	6.4	8.4	9.7	11.5	4.07	Control	f
DL2-54	X577951	1	3	4.9	7	9	11.75	3.565	Control	m
DL2-54	X577950	2	2.9	4.8	6.9	8.9	11.5	3.5	Control	f
DL2-54	X577948	3	2.7	4.8	6.8	9	11.5	3.48	Control	m
DL2-54	X577947	4	2.3	4	5.8	8.2	10.75	3.105	Control	f
DL2-54	X577949	5	2.8	5	6.7	8.9	11.5	3.49	Control	m
EDL2-300	X577956	1	3.3	5.4	7.3	8.9	11	3.59	Control	f
EDL2-300	X577952	2	3.5	5.8	8.3	10.2	12	3.98	Control	m
EDL2-300	X577959	3	2	3.8	6.2	8.6	11.25	3.185	Control	m
EDL2-300	X577954	4	3.3	5.3	7.8	9.1	11.5	3.7	Control	m
EDL2-300	X577958	5	3.2	5.5	8	9.6	11.5	3.78	Control	m
EDL2-300	X577957	6	3.1	5.1	7.5	8.7	11	3.54	Control	f
EDL2-300	X577953	7	3.1	5.3	7.8	9.4	11.5	3.71	Control	f
EDL2-300	X577955	8	3.6	5.8	8.5	10	11.75	3.965	Control	m
EDL2-311	X576489	1	4.2	6.3	8.3	10.1	11.5	4.04	Control	m
EDL2-311	X576492	2	3.9	6.8	8.6	10.3	11.25	4.085	Control	f
EDL2-311	X576491	3	1.6	6.6	8.7	10.2	11.5	3.86	Control	m
EDL2-311	X576488	4	3.7	5.9	7.9	9.5	11	3.8	Control	f
EDL2-311	X576490	5	4.1	6.5	7.5	10.6	10.75	3.945	Control	f
EDL2-311	X576494	6	4	6.2	8	10.1	11	3.93	Control	f
EDL2-311	X576493	7	3.7	5.7	8	9.8	11.25	3.845	Control	m
EDL2-311	X576497	8	4.2	6.1	8.2	9.7	11.75	3.995	Control	m
EDL2-311	X576495	9	3.1	5.4	7.2	9.4	10.75	3.585	Control	f
EDL2-311	X576487	10	3.4	5.7	8.7	9.7	11	3.85	Control	f
EDL2-311	X576496	11	3.7	6.2	8.5	10.4	12	4.08	Control	f
EDL2-319	X576406	1	4.1	5.7	7.5	9.7	11.5	3.85	Control	m
EDL2-319	X576402	2	3.2	5.4	6.9	9.3	11.5	3.63	Control	f
EDL2-319	X576403	3	3.5	5.5	7	9.3	11	3.63	Control	m
EDL2-319	X576407	4	1.8	2.6	4	6.5	10.5	2.54	Control	m
EDL2-319	X576409	5	3.3	5.4	7.3	9.4	11.5	3.69	Control	f
EDL2-319	X576408	6	3.9	6	7.6	10	11.5	3.9	Control	m
EDL2-319	X576404	7	3.9	6.1	7.7	9.7	11.75	3.915	Control	m
EDL2-319	X576410	8	3.3	5.6	6.9	9.4	11.5	3.67	Control	f
EDL2-319	X576411	9	2.5	4.3	6.1	8.7	11.25	3.285	Control	m
EDL2-319	X576405	10	2.5	3.7	5.5	8.1	11	3.08	Control	m
FS-175	X576916	1	3.3	6.1	7.9	9.6	11.25	3.815	Control	m
FS-175	X576924	2	2.5	4.8	6.4	8.4	10.5	3.26	Control	f
FS-175	X576927	3	3.2	5.7	7.1	9.1	10.5	3.56	Control	f
FS-175	X576923	4	3.3	5.7	7.1	9.2	10.75	3.605	Control	f
FS-175	X576925	5	3.4	6	7.7	9.5	11.5	3.81	Control	m
FS-175	X576918	6	3.5	6.2	7.8	9.8	11.5	3.88	Control	m
FS-175	X576920	7	3.4	6.3	8.3	10.5	13.5	4.2	Control	m
FS-175	X576926	8	3.1	5.6	7.3	9.4	11.75	3.715	Control	m
FS-175	X576921	9	2.1	4.4	6.6	8.4	11.75	3.325	Control	f
FS-175	X576928	10	2.9	5.8	7.2	9.8	11.75	3.745	Control	m
FS-175	X576922	11	3.2	6.5	8	10.4	12	4.01	Control	m
FS-175	X576917	12	2.8	5.6	7.1	9.4	11.75	3.665	Control	m
FS-175	X576919	13	3.4	6.2	7.8	10	11.5	3.89	Control	f
FS-182	X576437	1	2.6	4.6	6.8	8.6	10.5	3.31	Control	f
FS-182	X576438	2	1.8	3.6	5.5	7.9	10.5	2.93	Control	f
FS-182	X576439	3	3	5.5	8	9.8	11	3.73	Control	m
FS-182	X576445	4	3	5.4	7.6	9.5	11	3.65	Control	m
FS-182	X576441	5	2.6	4.7	6.8	8.6	10.9	3.36	Control	f
FS-182	X576440	6	2.8	5.2	7.5	9.5	11.5	3.65	Control	m
FS-182	X576442	7	2	4.2	6	8	10.4	3.06	Control	f
FS-182	X576444	8	2.1	4.4	6.3	8.9	10.1	3.18	Control	f
FS-182	X576443	9	2.5	4.6	7.1	9.5	11	3.47	Control	f
PEN1-194	X576851	1	2.6	4.3	6.6	7.4	9.5	3.04	Control	m
PEN1-194	X576853	2	2.8	4.3	7	7.8	10	3.19	Control	m
PEN1-194	X576855	3	2.9	4.6	7.4	8.1	11	3.4	Control	m
PEN1-194	X576854	4	2.7	4.4	6.5	6.9	10	3.05	Control	f
PEN1-194	X576852	5	2.9	4.6	7	7.9	10.25	3.265	Control	f
PEN1-194	X576856	6	3	4.4	6.7	8	10.5	3.26	Control	m
PEN1-194	X576849	7	1.6	2.6	4.2	5.1	8	2.15	Control	m
PEN1-194	X576847	8	2.4	4	6	7.2	10.25	2.985	Control	f
PEN1-194	X576848	9	2.8	4.1	6.4	7.2	10.25	3.075	Control	m
PEN1-194	X576846	10	3	4.9	7.2	8.4	11.25	3.475	Control	m
PEN1-194	X576850	11	2.7	4.3	5.9	6.7	9.25	2.885	Control	f
PEN1-194	X576857	12	2.2	3.5	5.3	6.5	8.25	2.575	Control	f
PEN2-166	X576651	1	4.7	6.9	8.3	10	10.9	4.08	Control	f
PEN2-166	X576655	2	2.6	5.1	6.6	8.4	10.3	3.3	Control	f
PEN2-166	X576647	3	4.1	6.4	7.6	9	10.9	3.8	Control	f
PEN2-166	X576653	4	4	6	7.9	9.6	10.75	3.825	Control	f
PEN2-166	X576650	5	3.9	6.3	7.8	10	11.75	3.975	Control	m
PEN2-166	X576656	6	2.8	5.7	6.6	8.6	10.5	3.42	Control	f
PEN2-166	X576648	7	4.4	6.8	8.7	10.5	12	4.24	Control	m
PEN2-166	X576654	8	4.1	6.2	7.8	9.7	11.3	3.91	Control	f
PEN2-166	X576652	9	3.7	6.1	7.8	9.3	11.5	3.84	Control	f
PEN2-166	X576649	10	4.6	7	8.9	10.5	12	4.3	Control	m
PEN2-190	X576861	1	4.3	6.4	8.9	10.9	13	4.35	Control	m
PEN2-190	X576860	2	3.2	5.2	7.5	9.3	11.75	3.695	Control	m
PEN2-190	X576867	3	4.2	6.2	8.5	10.2	11.75	4.085	Control	m
PEN2-190	X576864	4	2.1	3.5	6	8.7	12.5	3.28	Control	m
PEN2-190	X576863	5	3.6	5.8	8.2	10.4	12.25	4.025	Control	m
PEN2-190	X576862	6	4.1	6.3	8.4	10.7	12.75	4.225	Control	m
PEN2-190	X576865	7	4.5	6.7	9.3	10.8	12	4.33	Control	m
PEN2-190	X576859	8	3.3	5.4	7.5	9	12	3.72	Control	f
PEN2-190	X576858	9	3.8	6	8.5	10.5	12	4.08	Control	m
PEN2-190	X576868	10	3.1	5.1	7.6	9.3	12	3.71	Control	f
PEN2-190	X576866	11	4	6.3	7.9	9.9	11.75	3.985	Control	f
STEE-102	X576879	1	4.2	6.4	7.7	9.5	11.5	3.93	Control	f
STEE-102	X576881	2	4.8	6.8	8.3	9.9	11.5	4.13	Control	f
STEE-102	X576882	3	3.5	5.4	7	9	10.75	3.565	Control	f
STEE-102	X576878	4	4.6	6.6	8.6	10.8	13	4.36	Control	m
STEE-102	X576880	5	4.5	6.4	7.6	10	11	3.95	Control	f
STEE-102	X576883	6	3.9	5.4	6.6	7.8	11	3.47	Control	f
STEE-102	X576884	7	3.7	6	7.7	10.1	12.25	3.975	Control	m
STEE-107	X715316	1	2.8	4.9	7	9.1	10.75	3.455	Control	m
STEE-107	X715322	2	3.4	5.3	7	8.6	10.25	3.455	Control	f
STEE-107	X715321	3	2.5	4.6	6.4	8.1	10.25	3.185	Control	f
STEE-107	X715319	4	3	5.1	7.3	8.7	10.75	3.485	Control	f
STEE-107	X715318	5	3.4	5.4	7.3	9	11	3.61	Control	f
STEE-107	X715324	6	3.2	5.3	7	8.7	11	3.52	Control	m
STEE-107	X715323	7	2.4	4.1	6.2	8.4	11	3.21	Control	m
STEE-107	X715320	9	2.3	4.1	6.1	8	11	3.15	Control	m
STEE-107	X715317	10	3.2	5.5	7.5	9.3	11.5	3.7	Control	m
STEE-112	X576767	1	5.1	6.8	8.5	10	11.5	4.19	Control	m
STEE-112	X576771	2	4.4	6	8.2	9.7	12.5	4.08	Control	m
STEE-112	X576768	3	2.9	5.4	7.3	8.9	11.5	3.6	Control	f
STEE-112	X576770	4	5.1	6.7	8.8	10.2	11.75	4.255	Control	m
STEE-112	X576766	5	4.8	6.6	8.5	9.9	12.25	4.205	Control	m
STEE-112	X576769	6	4.8	6.2	7.8	9.1	10.75	3.865	Control	f
STEE-112	X576763	7	4.6	6.3	8.4	9.9	12.5	4.17	Control	m
STEE-112	X576772	8	5.1	6.9	8.6	9.6	11.5	4.17	Control	m
STEE-112	X576764	9	4.6	6.4	8.3	9.7	12.5	4.15	Control	f
STEE-112	X576765	10	4.9	6.9	8.2	9.4	11	4.04	Control	f
STEE-124	X576970	1	3.6	5.7	7.8	9	11.75	3.785	Control	m
STEE-124	X576968	2	3.4	5.5	7.5	8.8	11.25	3.645	Control	m
STEE-124	X576975	3	3.6	5.8	7.6	8.7	11	3.67	Control	f
STEE-124	X576969	4	2.6	4.6	6.4	7.3	11.25	3.215	Control	f
STEE-124	X576971	5	2.2	4	5.8	7.4	10.75	3.015	Control	m
STEE-124	X576973	6	3.3	5.4	7.4	8.7	11	3.58	Control	m
STEE-124	X576976	7	3.4	5.3	6.9	8.2	10	3.38	Control	f
STEE-124	X576977	8	3.5	5.8	7.7	8.8	10.25	3.605	Control	m
STEE-124	X576972	9	3.3	5.2	7	8	10.6	3.41	Control	f
STEE-124	X576967	10	3.6	5.3	6.7	8.3	10.5	3.44	Control	f
STEE-124	X576974	11	3.2	5.7	7.5	8.2	11.25	3.585	Control	f
STEE-72	X577997	1	4.3	6.4	8.6	10.5	12	4.18	Control	m
STEE-72	X576904	2	4.3	6.9	8.6	10	12	4.18	Control	f
STEE-72	X576901	3	4.1	6.3	8.3	9.7	11.5	3.99	Control	f
STEE-72	X577998	4	4.2	6.8	8.5	9.8	12.25	4.155	Control	m
STEE-72	X576902	5	4.1	6.7	8.8	10.2	12.5	4.23	Control	m
STEE-72	X577996	6	4.4	6.9	9.7	10.4	12.75	4.415	Control	m
STEE-72	X576903	7	3	5.4	7.7	9	12.25	3.735	Control	m
STEE-72	X577999	8	4	6.3	8.3	9.5	12.75	4.085	Control	m
STEE-72	X576905	9	4	6.3	8.4	9.4	11.75	3.985	Control	f
STEE-72	X578000	10	3.8	6.7	8.5	9.7	12	4.07	Control	f
STEE-76	X715206	1	3.4	5.6	6.8	8.4	10.25	3.445	Control	f
STEE-76	X715209	2	3.1	5.3	7.1	8.9	11.25	3.565	Control	f
STEE-76	X715213	3	3.5	6.3	7.3	9.2	10.25	3.655	Control	m
STEE-76	X715215	4	3.5	6.2	7	8.2	10.5	3.54	Control	m
STEE-76	X715212	5	3.5	5.9	7	8.7	10.25	3.535	Control	f
STEE-76	X715207	6	2.5	4.7	6.3	8.2	10.75	3.245	Control	m
STEE-76	X715210	7	2.9	5	6.8	8.8	10.75	3.425	Control	m
STEE-76	X715211	8	3.6	5.5	7.7	9.6	11.5	3.79	Control	m
STEE-76	X715208	9	3.6	5.9	7.3	9.3	10.5	3.66	Control	f
STEE-76	X715214	10	3.2	5.3	6.9	8.9	10.5	3.48	Control	f
STEE-89	X576876	1	4	6.5	8.3	10	12	4.08	Control	m
STEE-89	X576875	2	3.9	6.4	7.8	9.1	11.5	3.87	Control	f
STEE-89	X576873	3	3.2	5.6	7.2	8.4	11	3.54	Control	f
STEE-89	X576872	4	4	6.2	7.8	9.3	11.5	3.88	Control	f
STEE-89	X576871	5	3.9	6.4	7.9	9	11.5	3.87	Control	m
STEE-89	X576869	6	2.2	4.1	5.6	7.5	11	3.04	Control	m
STEE-89	X576877	7	4	6.4	8	8.5	11.5	3.84	Control	m
STEE-89	X576874	8	3.6	5.9	7.3	9.8	11.5	3.81	Control	m
STEE-89	X576870	9	3.7	6.3	7.9	9.1	11.75	3.875	Control	f
STEE-94	X576962	1	4.4	6.2	9	10.7	13	4.33	Control	m
STEE-94	X576966	2	3.8	5.7	7.9	9.5	11.3	3.82	Control	f
STEE-94	X576956	3	3.5	5.5	7.7	9.5	11.75	3.795	Control	m
STEE-94	X576964	4	4.1	6.5	8.7	10.3	12.25	4.185	Control	m
STEE-94	X576958	5	4.2	5.9	8.4	9.8	11.75	4.005	Control	f
STEE-94	X576963	6	4.1	6.2	9	10.4	12.25	4.195	Control	f
STEE-94	X576959	7	4.3	6.1	9	10.1	11.25	4.075	Control	f
STEE-94	X576957	8	4.1	6	8.4	9.2	11.5	3.92	Control	f
STEE-94	X576960	9	4	5.6	8.2	9.6	11.25	3.865	Control	f
STEE-94	X576961	10	4	6.3	8.8	10.5	12.5	4.21	Control	m
STEE-94	X576965	11	3.1	5.2	7.8	10.3	12	3.84	Control	m
CASH-61	X576418	1	2.5	4.4	6.4	8.2	11	3.25	CORT	f
CASH-61	X576419	2	3.6	5.5	6.8	9.1	11.25	3.625	CORT	m
CASH-61	X576420	3	3.2	5.6	7.4	8.8	10.75	3.575	CORT	f
CASH-61	X576423	4	4.2	6.2	8.1	9.2	11.25	3.895	CORT	m
CASH-61	X576425	5	3.6	5.7	8.8	8.7	11.1	3.79	CORT	m
CASH-61	X576424	6	4.4	6.8	8.8	10	12	4.2	CORT	m
CASH-61	X576417	7	4.1	6.2	8.3	9.3	11.25	3.915	CORT	f
CASH-61	X576421	8	3.9	6.1	8.1	9.2	11.75	3.905	CORT	m
CASH-61	X576422	9	4.3	6.5	8.5	9.8	11.25	4.035	CORT	m
CASH-61	X576416	10	3.5	5.8	7.9	9	11	3.72	CORT	f
CASH-68	X715255	1	3.9	6.5	8.4	10.2	11.9	4.09	CORT	m
CASH-68	X715252	8	3.3	5.2	7.8	9.3	11.5	3.71	CORT	m
DL1-31	X576822	1	3.3	4.9	6.9	9	11.5	3.56	CORT	f
DL1-31	X576814	2	6	8.3	10.3	11.5	13.5	4.96	CORT	m
DL1-31	X576817	3	4.9	7	9.4	11	12.5	4.48	CORT	m
DL1-31	X576819	4	5.2	7.3	9.4	11.4	13.55	4.685	CORT	m
DL1-31	X576816	5	4.3	6.8	8.3	9.7	12	4.11	CORT	f
DL1-31	X576820	6	4.2	6.2	8	9.4	11.75	3.955	CORT	m
DL1-31	X576821	7	4	6.3	8.5	10.1	12.25	4.115	CORT	m
DL1-31	X576813	8	5	6.8	8.9	10.1	11.5	4.23	CORT	f
DL1-31	X576815	9	5	7.2	9.2	10.7	12	4.41	CORT	f
DL1-31	X576818	10	5.2	7.2	9	10.6	12.5	4.45	CORT	f
DL1-31	X576823	11	4.4	6	7.9	9.4	11.5	3.92	CORT	f
DL2-18	X576611	1	3.9	5.7	7.1	8.3	10.5	3.55	CORT	m
DL2-18	X576608	2	3.4	5.3	6.9	7.9	9.75	3.325	CORT	f
DL2-18	X576605	3	3.7	5.6	7.5	8.4	10.2	3.54	CORT	m
DL2-18	X576612	4	5.1	5.3	6.9	8.1	9.6	3.5	CORT	f
DL2-18	X576604	5	3.6	5.6	7.1	8	10	3.43	CORT	f
DL2-18	X576607	6	3.2	5.2	6.9	7.9	10.5	3.37	CORT	m
DL2-18	X576606	7	3.1	5	6.8	8.3	11	3.42	CORT	m
DL2-18	X576603	8	3.6	5.7	7.2	8.7	10.75	3.595	CORT	m
DL2-18	X576609	9	3.6	5.2	6.5	7.4	9.3	3.2	CORT	f
DL2-18	X576613	10	2.3	3.5	5	5.7	8	2.45	CORT	f
DL2-18	X576610	11	3	5.1	6.4	7.2	9.2	3.09	CORT	f
DL2-2	X576996	1	2.8	3.7	5.8	7.6	9.75	2.965	CORT	m
DL2-2	X576995	2	2.4	3.5	5.4	7	9.75	2.805	CORT	f
DL2-2	X577000	3	2.9	4.2	6.4	7.1	10.75	3.135	CORT	m
DL2-2	X715205	4	2.4	3.5	5.5	7.1	10	2.85	CORT	f
DL2-2	X576998	5	1.4	2.2	3.8	5.6	8.5	2.15	CORT	m
DL2-2	X576994	6	2.2	3.1	4.9	6.6	9.25	2.605	CORT	f
DL2-2	X715203	7	2.7	3.8	5.6	7.1	9.75	2.895	CORT	f
DL2-2	X576997	8	2.5	3.9	5.9	7.5	10.5	3.03	CORT	f
DL2-2	X715202	9	2.7	3.7	6	8.2	10	3.06	CORT	m
DL2-2	X715201	10	2.3	3.3	5	7	10	2.76	CORT	m
DL2-2	X576999	11	2.3	3.2	5.2	7.2	10.25	2.815	CORT	m
DL2-2	X715204	12	3	4	6.2	8	10.25	3.145	CORT	f
DL2-5	X576941	1	3.3	5	7.4	8.9	11.75	3.635	CORT	m
DL2-5	X576938	2	2.9	4.7	6.3	8	10.5	3.24	CORT	f
DL2-5	X576940	3	3.5	5.1	7.2	8.5	10.75	3.505	CORT	f
DL2-5	X576937	4	2.5	4	6.4	8.5	11.75	3.315	CORT	m
DL2-5	X576944	5	2.6	4.4	6.7	8.3	10.75	3.275	CORT	m
DL2-5	X576939	6	3.5	5.5	7.6	9	11	3.66	CORT	m
DL2-5	X576942	7	3.3	5.2	8	9.4	12	3.79	CORT	m
DL2-5	X576943	8	3.5	5.1	7.5	8.8	11.5	3.64	CORT	f
DL2-8	X715349	1	2.9	4.9	6.9	8.5	9.5	3.27	CORT	f
DL2-8	X715353	2	2.8	4.5	6.5	8.2	10	3.2	CORT	f
DL2-8	X715345	3	3.3	4.8	7.9	9.5	10.75	3.625	CORT	m
DL2-8	X715354	4	2.9	4.7	6.7	8.6	10.5	3.34	CORT	f
DL2-8	X715347	5	2.9	4.8	7.2	8.7	10.5	3.41	CORT	f
DL2-8	X715346	6	2	3.5	6.3	8.1	10.25	3.015	CORT	m
DL2-8	X715348	7	3.6	6	8.1	9.8	11.25	3.875	CORT	m
DL2-8	X715343	8	2.7	4.9	6.6	8.3	10.5	3.3	CORT	m
DL2-8	X715352	9	3.3	5.1	7.2	8.8	10.25	3.465	CORT	f
DL2-8	X715350	10	3.1	5.3	7.8	9.4	10.75	3.635	CORT	m
DL2-8	X715351	11	3.3	5.2	7.6	9.1	10.75	3.595	CORT	m
DL2-8	X715344	12	3.3	5.1	7.3	8.8	10.5	3.5	CORT	m
EDL2-301	X576615	1	4.3	6.1	8.2	9.9	12	4.05	CORT	m
EDL2-301	X576616	2	3.5	5.8	7.1	8.9	11	3.63	CORT	f
EDL2-301	X576623	3	4	6.4	7.9	9.6	12	3.99	CORT	m
EDL2-301	X576622	4	4.1	6	7.5	9.2	10.9	3.77	CORT	f
EDL2-301	X576618	5	4.4	6.6	8.1	9.6	11.3	4	CORT	f
EDL2-301	X576617	6	4.2	6.8	9.1	10.2	12	4.23	CORT	m
EDL2-301	X576614	7	4.1	6.3	8.1	9.7	12	4.02	CORT	m
EDL2-301	X576620	8	3.2	5.3	6.7	8.6	11.2	3.5	CORT	f
EDL2-301	X576619	9	3.9	5.8	7.5	9.3	11.3	3.78	CORT	f
EDL2-301	X576621	10	4.5	6.8	8.4	9.9	11.5	4.11	CORT	m
EDL2-317	X715334	1	4.5	6.6	8.7	10	11	4.08	CORT	m
EDL2-317	X715336	2	4.1	5.5	7.8	9.2	10.5	3.71	CORT	m
EDL2-317	X715339	3	3.9	5.6	7.8	9.3	10	3.66	CORT	f
EDL2-317	X715337	4	4.4	6.4	8.1	9.6	10.75	3.925	CORT	m
EDL2-317	X715335	5	3.1	5	7.3	8.7	10.25	3.435	CORT	m
EDL2-317	X715342	6	4.2	5.8	7.8	9.3	10.5	3.76	CORT	f
EDL2-317	X715341	7	4.2	6	7.9	9.2	10.5	3.78	CORT	f
EDL2-317	X715338	8	3.7	5.7	7.6	8.8	10	3.58	CORT	f
EDL2-317	X715340	9	3.9	5.8	7.7	8.9	10.25	3.655	CORT	f
EDL2-317	X715333	10	3.7	5.4	7.4	9	10.75	3.625	CORT	m
FS-165	X576752	1	4	6.4	9	10.5	12	4.19	CORT	m
FS-165	X576753	2	3.7	6.1	8.2	10.1	11	3.91	CORT	m
FS-165	X576745	3	4.4	6.8	9	10.5	11.5	4.22	CORT	f
FS-165	X576749	4	3.2	5.5	8.1	9.9	12	3.87	CORT	f
FS-165	X576750	5	3.9	6.4	8.5	10.2	11	4	CORT	f
FS-165	X576748	6	3.3	5.8	8.2	10.4	12	3.97	CORT	m
FS-165	X576746	7	3.8	6.3	8.9	10.3	12	4.13	CORT	m
FS-165	X576747	8	3.6	5.9	7.9	9.5	10.5	3.74	CORT	f
FS-165	X576751	9	2.3	4.6	7.2	9.7	12	3.58	CORT	m
FS-172	X576593	1	4.2	6	8.9	9.8	12.5	4.14	CORT	m
FS-172	X576597	2	4	6.2	8	9.8	11	3.9	CORT	f
FS-172	X576601	3	4.3	6.4	8.3	10.3	11.5	4.08	CORT	f
FS-172	X576595	4	3.9	6	8.9	10	11.5	4.03	CORT	f
FS-172	X576600	5	4.5	6.8	8.5	10.4	11.5	4.17	CORT	m
FS-172	X576599	6	3	5.1	7.3	8.6	11.5	3.55	CORT	m
FS-172	X576598	7	2.7	4.6	6.8	8.6	11.25	3.395	CORT	f
FS-172	X576594	8	4.2	6.2	8.5	10.1	11.8	4.08	CORT	m
FS-172	X576596	9	4.1	6.1	8.1	10.1	11.25	3.965	CORT	f
FS-172	X576602	10	3.8	5.9	8.1	10.1	11.5	3.94	CORT	f
FS-172	X576592	11	4.3	6.9	8.8	11.1	12.6	4.37	CORT	m
FS-20	X576473	1	4.2	6.7	8.4	9.4	11.25	3.995	CORT	f
FS-20	X576466	2	4.1	6.5	8.5	9.7	11.25	4.005	CORT	f
FS-20	X576474	3	3	5.9	7.6	8.9	11	3.64	CORT	f
FS-20	X576472	4	4.2	6.7	8.2	9.9	11.25	4.025	CORT	f
FS-20	X576465	5	3.7	6.1	7.5	9.1	11	3.74	CORT	f
FS-20	X576470	6	4.3	6.9	8.7	10	12	4.19	CORT	m
FS-20	X576467	7	3.9	6.3	7.8	9.1	10.5	3.76	CORT	f
FS-20	X576469	8	4.4	7.2	9	10.3	11.6	4.25	CORT	m
FS-20	X576468	9	4	6.7	8.4	9.9	11.6	4.06	CORT	f
FS-20	X576471	10	4.1	7.1	8.9	10.2	11.9	4.22	CORT	m
PEN1-139	X715332	2	3.4	6.2	7.6	9.1	11.75	3.805	CORT	f
PEN1-139	X715326	3	3.2	5.8	7.2	8.9	11	3.61	CORT	f
PEN1-139	X715330	4	3.5	6	7.7	9.4	10.75	3.735	CORT	m
PEN1-139	X715328	5	0.5	2.9	4.5	6.2	8.75	2.285	CORT	f
PEN1-139	X715327	6	2.9	5.3	7.1	8.9	11	3.52	CORT	m
PEN1-139	X715325	7	2.3	4.8	6.6	8.5	10.75	3.295	CORT	f
PEN1-139	X715329	8	2.9	5.3	6.9	9	10.5	3.46	CORT	m
PEN1-144	X576907	1	5.3	7.1	9.6	11.9	11.25	4.515	CORT	m
PEN1-144	X576906	2	4.7	6.1	8.1	10.1	11.5	4.05	CORT	m
PEN1-144	X576908	3	3.3	5.4	7.4	9.6	11.25	3.695	CORT	m
PEN1-144	X576910	4	4.1	5.7	8.3	10.2	12	4.03	CORT	m
PEN1-144	X576909	5	3.6	5.2	7.5	9.4	10.25	3.595	CORT	f
PEN1-146	X576646	1	3.9	6.2	8.2	10.1	12.5	4.09	CORT	f
PEN1-146	X576640	2	2.7	4.7	6.6	8.7	11.5	3.42	CORT	f
PEN1-146	X576641	3	4.4	6.6	8.1	10.1	12.2	4.14	CORT	f
PEN1-146	X576643	4	4.5	7	9.1	11.2	13	4.48	CORT	m
PEN1-146	X576642	5	3.6	5.3	7.2	9.6	11.5	3.72	CORT	f
PEN1-146	X576637	6	4.4	6.8	8.7	11	13.2	4.41	CORT	m
PEN1-146	X576644	8	3.7	5.8	7.9	9.9	12	3.93	CORT	m
PEN1-146	X576639	9	3.9	6	8.1	10.5	12.5	4.1	CORT	m
PEN1-146	X576638	10	3.4	5.7	7.6	9.7	11.75	3.815	CORT	f
PEN1-146	X576636	11	4.2	6.4	8.5	10.9	13	4.3	CORT	m
PEN2-184	X576569	1	4.7	7.3	8.8	10.3	12.1	4.32	CORT	f
PEN2-184	X576573	2	5.2	8.2	10.2	11.2	13.5	4.83	CORT	m
PEN2-184	X576572	3	4.9	7.8	10	10.8	12.1	4.56	CORT	m
PEN2-184	X576571	4	4.4	7.2	9.5	11	13	4.51	CORT	f
PEN2-184	X576568	5	3.2	5.8	7.9	9.6	12	3.85	CORT	m
PEN2-184	X576570	6	4.2	6.6	8.8	10.4	12.5	4.25	CORT	m
PEN2-184	X576567	7	4.2	6.8	8.9	10.2	12.5	4.26	CORT	m
PEN2-186	X715281	1	3.6	5.3	7.5	9.2	12.5	3.81	CORT	f
PEN2-186	X715287	2	2.6	4.3	6.5	8.6	11	3.3	CORT	m
PEN2-186	X715285	3	3.7	5.7	7.9	10.5	12.5	4.03	CORT	m
PEN2-186	X715284	4	3.9	5.5	8	9.8	12	3.92	CORT	m
PEN2-186	X715286	5	4.2	6.1	8.5	10.4	13	4.22	CORT	m
PEN2-186	X715289	6	2.2	3.6	5.9	8.3	11	3.1	CORT	f
PEN2-186	X715283	7	1.5	2.8	4.7	7.1	10.5	2.66	CORT	m
PEN2-186	X715280	8	3.6	5.3	7.9	9.8	12.2	3.88	CORT	f
PEN2-186	X715282	9	3.7	5.4	7.5	9.7	12	3.83	CORT	m
PEN2-186	X715291	10	2.7	4.2	6.5	8.9	11	3.33	CORT	f
PEN2-186	X715290	11	3.7	5.4	7.9	10	11.75	3.875	CORT	f
PEN2-186	X715288	12	3	5.7	7.8	10.3	12	3.88	CORT	m
PEN2-187	X576773	1	4.8	6.7	8.3	9.5	11.5	4.08	CORT	f
PEN2-187	X576776	2	5	6.9	8.4	9	11.5	4.08	CORT	f
PEN2-187	X576780	3	4.3	6	8.1	8.5	11.75	3.865	CORT	f
PEN2-187	X576775	4	3.9	5.9	7.8	8.8	11.25	3.765	CORT	m
PEN2-187	X576782	5	5.1	7	8.9	10.3	12	4.33	CORT	m
PEN2-187	X576779	6	4.6	6.3	7.7	8.6	11	3.82	CORT	m
PEN2-187	X576774	7	5.3	7.1	8.5	9.6	11.25	4.175	CORT	f
PEN2-187	X576781	8	4.9	6.7	8.4	9.1	11	4.01	CORT	f
PEN2-187	X576777	9	4.3	6.1	8	8.7	11	3.81	CORT	f
STEE-111	X576760	1	2	4.1	6.1	8.5	12	3.27	CORT	m
STEE-111	X576757	2	3	5.2	7.5	9.4	12	3.71	CORT	f
STEE-111	X576755	3	3	5	7.1	9.1	11.5	3.57	CORT	f
STEE-111	X576761	4	2.9	5.1	7.1	9.5	12.5	3.71	CORT	m
STEE-111	X576762	5	1.5	3	5	7.2	11.5	2.82	CORT	f
STEE-111	X576759	6	3.1	5.2	7.6	9.5	12.5	3.79	CORT	f
STEE-111	X576758	7	2.7	5	7	8.9	11.75	3.535	CORT	f
STEE-111	X576754	8	4.3	5.1	7.2	9.3	12	3.79	CORT	f
STEE-111	X576756	9	5.3	4.1	6.7	9.1	12.25	3.745	CORT	m
STEE-113	X576892	1	3.6	5.8	7.7	9.2	11.5	3.78	CORT	f
STEE-113	X576895	2	3.4	4.1	4.5	5.3	8	2.53	CORT	f
STEE-113	X576887	3	3.5	5.8	7.5	8.7	11	3.65	CORT	f
STEE-113	X576885	4	4.1	6.2	7.6	8.7	10.75	3.735	CORT	f
STEE-113	X576886	5	2.9	4.7	6.1	7.2	9.25	3.015	CORT	f
STEE-113	X576890	6	2.5	4.6	5.8	6.2	8.75	2.785	CORT	m
STEE-113	X576888	7	3	4.8	6	7.4	9.75	3.095	CORT	m
STEE-113	X576891	8	3.1	4.9	6.5	7.8	10.5	3.28	CORT	f
STEE-113	X576894	9	4	6.2	7.8	8.9	11	3.79	CORT	m
STEE-113	X576889	10	3	4.7	6	7	9.25	2.995	CORT	f
STEE-113	X576893	11	3.1	5	6	6.8	8.75	2.965	CORT	f
STEE-67	X577989	1	1.6	3.2	5.2	6.7	10.75	2.745	CORT	f
STEE-67	X577986	2	2.2	4.5	6.7	8	11.25	3.265	CORT	m
STEE-67	X577985	3	2.9	4.9	6.7	8.2	11	3.37	CORT	f
STEE-67	X577988	4	2.8	5.1	6.9	8.4	11	3.42	CORT	f
STEE-67	X577991	5	2.6	4.9	7	8.6	11.25	3.435	CORT	f
STEE-67	X577992	6	2.8	5	6.7	8.3	11.25	3.405	CORT	f
STEE-67	X577994	7	2.7	4.9	7.4	8.7	11.5	3.52	CORT	f
STEE-67	X577987	8	3.1	5.3	7.2	9.2	12.25	3.705	CORT	m
STEE-67	X577990	9	2.7	5	7.6	9.2	11.5	3.6	CORT	f
STEE-67	X577995	10	3	5.2	7.6	8.9	11.75	3.645	CORT	m
STEE-67	X577993	11	2.7	4.7	6.4	7.9	10.75	3.245	CORT	f
STEE-67	X577984	12	2.8	4.8	6.7	8.5	11.5	3.43	CORT	f
STEE-99	X576557	1	2	2.5	3.3	3.2	5	1.6	CORT	m
STEE-99	X576555	2	2.4	3.6	5.1	6.2	8.5	2.58	CORT	m
STEE-99	X576551	3	2.8	4.4	6.2	7.5	9.5	3.04	CORT	m
STEE-99	X576552	4	2.9	4.5	6.1	7.6	9.75	3.085	CORT	f
STEE-99	X576553	5	2.8	4.4	6	6.8	8.5	2.85	CORT	m
STEE-99	X576550	6	2.7	4.2	6.3	7.2	9.5	2.99	CORT	m
STEE-99	X576554	7	2.8	4.4	5.8	7.2	9.5	2.97	CORT	m
STEE-99	X576549	8	2.4	3.8	5	5.5	7.25	2.395	CORT	f
STEE-99	X576556	9	2.3	2.9	4.1	4.8	6.5	2.06	CORT	f
CASH-71	X576805	1	1.8	3.9	5.7	7.3	9	2.77	Unmanip	f
CASH-71	X576800	2	4.9	7	9.3	10.7	10.25	4.22	Unmanip	f
CASH-71	X576804	3	4.9	7.7	10.2	11	11.75	4.56	Unmanip	m
CASH-71	X576801	4	4.7	6.8	9	11	10.5	4.2	Unmanip	f
CASH-71	X576798	5	3.4	5.9	8.5	10	11	3.88	Unmanip	f
CASH-71	X576803	6	5.1	7.8	10.3	11.3	12.25	4.68	Unmanip	m
CASH-71	X576799	7	2.1	4	6.5	8.3	10.75	3.17	Unmanip	m
CASH-71	X576802	8	4.1	6.7	9.3	10.4	11.9	4.24	Unmanip	m
CASH-71	X576797	9	4.5	6.9	9.1	10.7	11.75	4.3	Unmanip	f
CASH-87	X577942	1	3.2	5.7	8	9.8	12	3.87	Unmanip	m
CASH-87	X577940	3	3	5.6	8.1	9	11.75	3.75	Unmanip	f
CASH-87	X577943	4	3.2	5.8	8.1	9.5	12	3.86	Unmanip	m
CASH-87	X577945	5	3.4	5.9	8.3	9.7	11.75	3.91	Unmanip	m
CASH-87	X577939	6	3.3	6	8	9.8	11.25	3.84	Unmanip	f
CASH-87	X577944	7	2.8	5	7.3	8.8	11	3.49	Unmanip	f
CASH-87	X577941	8	2.5	4.9	7.2	8.5	11	3.41	Unmanip	f
CASH-87	X577946	9	2.1	4.1	6.2	7.3	10.5	3.02	Unmanip	f
CASH-94	X576587	1	3.8	5.5	7.7	9.4	12	3.84	Unmanip	m
CASH-94	X576585	2	3.4	4.8	6.8	8.6	11	3.46	Unmanip	m
CASH-94	X576584	3	2.1	3.5	5.3	6	10.5	2.74	Unmanip	f
CASH-94	X576589	4	2.7	4.1	6.2	7.6	11.5	3.21	Unmanip	m
CASH-94	X576591	5	3.6	5	7	8.9	10.75	3.53	Unmanip	f
CASH-94	X576586	6	3.1	4.6	6.1	8.2	11.25	3.33	Unmanip	m
CASH-94	X576590	7	3.5	5	7.1	9.9	11.5	3.7	Unmanip	f
CASH-94	X576588	8	3.3	5.1	6.9	9.5	11.5	3.63	Unmanip	m
DL2-9	X576832	1	2.9	4.5	6.8	8.7	11.5	3.44	Unmanip	m
DL2-9	X576830	2	3.2	5	7.2	9	11	3.54	Unmanip	m
DL2-9	X576826	3	3.2	5.2	7.5	8.9	11.5	3.63	Unmanip	m
DL2-9	X576827	4	3.9	6.1	7.6	9.8	12.25	3.97	Unmanip	m
DL2-9	X576824	5	3.7	5.2	7.1	9	10.75	3.58	Unmanip	f
DL2-9	X576825	6	3.9	6	8	9.7	11.75	3.94	Unmanip	f
DL2-9	X576833	7	3.5	5.8	7.7	9.2	12	3.82	Unmanip	m
DL2-9	X576831	8	3.7	5.8	8.3	9.9	11.75	3.95	Unmanip	f
DL2-9	X576829	9	3.2	5.3	7.6	9.6	11.75	3.75	Unmanip	m
DL2-9	X576828	10	3.4	5.6	7.9	9.9	11.75	3.86	Unmanip	m
EDL2-312	X577968	1	2.8	4.9	6.9	8.6	11	3.42	Unmanip	f
EDL2-312	X577970	2	3.6	5.8	7.8	9.4	11.9	3.85	Unmanip	f
EDL2-312	X577966	3	2.4	4.6	6.5	8.3	11.25	3.31	Unmanip	f
EDL2-312	X577969	4	3.9	5.9	7.5	9	10.5	3.68	Unmanip	f
EDL2-312	X577965	5	3.7	5.8	7.5	9	11	3.7	Unmanip	f
EDL2-312	X577967	6	3.6	5.5	7.2	8.7	10.75	3.58	Unmanip	f
EDL2-312	X577961	7	2.8	4.7	6.6	8.3	10.75	3.32	Unmanip	f
EDL2-312	X577963	8	3.7	5.8	7.9	9.3	11.5	3.82	Unmanip	m
EDL2-312	X577960	9	3.3	5.4	7.2	9.2	11	3.61	Unmanip	f
EDL2-312	X577962	10	3.7	6.3	8.3	10	12	4.03	Unmanip	m
EDL2-312	X577964	11	1.9	3.1	5.2	7	10	2.72	Unmanip	f
FS-177	X577983	1	2.2	3.9	5.6	6.9	10	2.86	Unmanip	m
FS-177	X577974	2	1.6	2.8	4.1	6.2	8.75	2.35	Unmanip	f
FS-177	X577981	3	2.8	4.4	6.5	8	10.75	3.25	Unmanip	m
FS-177	X577977	4	2.9	4.8	6.6	7.9	10.5	3.27	Unmanip	f
FS-177	X577972	5	2.8	4.2	6.4	8	10.5	3.19	Unmanip	f
FS-177	X577976	6	2.4	4.2	5.9	7.5	10.75	3.08	Unmanip	m
FS-177	X577980	7	2.8	4.6	6.3	8	11.25	3.3	Unmanip	m
FS-177	X577973	8	2.7	4.5	6.2	7.7	9.75	3.09	Unmanip	f
FS-177	X577975	9	2.4	4.2	5.4	6.9	9.75	2.87	Unmanip	m
FS-177	X577979	10	2.7	4.6	6.3	7.6	10	3.12	Unmanip	f
FS-177	X577971	11	2.5	3.9	5.7	6.8	9.5	2.84	Unmanip	f
FS-177	X577982	12	1.7	3.2	5	6.6	10	2.65	Unmanip	m
FS-177	X577978	13	2.6	4.2	5.8	7.6	10.25	3.05	Unmanip	f
PEN2-128	X576789	1	2.8	4.5	6.3	8.1	11	3.27	Unmanip	m
PEN2-128	X576790	2	2.9	4.7	6.9	8.2	11.5	3.42	Unmanip	f
PEN2-128	X576796	3	2.6	4.3	6.2	8.4	11	3.25	Unmanip	f
PEN2-128	X576795	4	1.9	3.1	4.9	7	10.5	2.74	Unmanip	f
PEN2-128	X576792	5	2.8	4.4	6.6	8.6	11	3.34	Unmanip	m
PEN2-128	X576783	6	2.9	4.4	6.3	8.5	11.25	3.34	Unmanip	m
PEN2-128	X576788	7	2.5	4.2	6	7.6	10.5	3.08	Unmanip	f
PEN2-128	X576791	8	2.8	4.4	6.6	8.5	11.25	3.36	Unmanip	m
PEN2-128	X576794	9	2.8	4.3	6.3	8.4	11	3.28	Unmanip	f
PEN2-128	X576786	10	2.9	4.8	6.8	8.4	10.75	3.37	Unmanip	f
PEN2-128	X576787	11	2.7	4.6	6.3	8.1	11	3.27	Unmanip	f
PEN2-128	X576784	12	3.1	5.1	7.2	9.5	11.5	3.64	Unmanip	m
PEN2-128	X576793	13	2	3.6	5.2	7.4	10.75	2.9	Unmanip	m
PEN2-128	X576785	14	2.7	4.5	6.5	8.5	11.25	3.35	Unmanip	m
SALL-209	X576697	1	5	7.6	9.5	11.3	12.25	4.57	Unmanip	f
SALL-209	X576705	2	5.2	7.2	9.2	11.2	12	4.48	Unmanip	m
SALL-209	X576696	3	4	6.4	8.6	10.6	12.5	4.21	Unmanip	f
SALL-209	X576701	4	2.5	4.8	7.3	9	11.5	3.51	Unmanip	f
SALL-209	X576699	5	4.3	6.7	9.3	11	12.75	4.41	Unmanip	m
SALL-209	X576703	6	4	6.8	9.1	10.5	12.75	4.32	Unmanip	m
SALL-209	X576704	7	4.2	6.7	9.3	11	12.25	4.35	Unmanip	f
SALL-209	X576702	8	4.5	7.1	9.3	10.5	12.5	4.39	Unmanip	m
SALL-209	X576698	9	4.9	7.5	9.7	11.1	12.25	4.55	Unmanip	f
SALL-216	X576536	1	1.8	3.5	5.7	7.7	10.75	2.95	Unmanip	f
SALL-216	X576532	2	2.8	5.2	7.1	9.2	12	3.63	Unmanip	f
SALL-216	X576538	3	2.8	5.4	6.7	9.1	12	3.6	Unmanip	m
SALL-216	X576530	4	3.1	5.5	8	10	13	3.96	Unmanip	m
SALL-216	X576533	5	2.7	4.8	6.6	8.1	11.25	3.35	Unmanip	f
SALL-216	X576537	6	2.9	5.2	7.6	9.8	12.5	3.8	Unmanip	m
SALL-216	X576531	7	3	5	7.2	8.9	11.5	3.56	Unmanip	f
SALL-216	X576534	8	2.3	4.5	6.8	8.9	12.25	3.48	Unmanip	m
SALL-216	X576535	9	2.2	4.4	6.9	8.6	11.5	3.36	Unmanip	m
SALL-216	X576529	10	2.6	4.8	6.8	8.3	11	3.35	Unmanip	f
SALL-225	X576711	1	4.1	5.9	8.6	10.5	12.25	4.14	Unmanip	m
SALL-225	X576714	2	4.2	6.1	8.7	10.4	11.5	4.09	Unmanip	f
SALL-225	X576706	3	3.6	5.6	8.4	10.1	12.25	4	Unmanip	m
SALL-225	X576708	4	4.5	6	8.8	9.9	10.25	3.95	Unmanip	f
SALL-225	X576713	5	2.6	4.3	6.2	8.5	10.75	3.24	Unmanip	f
SALL-225	X576716	6	4.2	6.4	9.3	10.7	12.5	4.31	Unmanip	m
SALL-225	X576709	7	2.1	3.8	6.4	8.2	11	3.15	Unmanip	m
SALL-225	X576712	8	4.4	6	8.9	10.1	11.75	4.12	Unmanip	f
SALL-225	X576707	9	3.8	5.6	8.1	9.6	12	3.91	Unmanip	m
SALL-225	X576715	10	3	4.7	7.4	9.3	12	3.64	Unmanip	m
SALL-225	X576710	11	4.2	6.4	8.7	10.6	12.75	4.27	Unmanip	m
SALL-229	X715273	1	3.7	6.3	7.6	9.7	11.9	3.92	Unmanip	m
SALL-229	X715279	2	3.9	6.8	8.5	10	12.25	4.15	Unmanip	f
SALL-229	X715276	3	3.8	6.2	8	9.4	11	3.84	Unmanip	f
SALL-229	X715274	4	3.5	6.3	7.8	9.4	10.25	3.73	Unmanip	f
SALL-229	X715278	5	3.8	6.9	8.5	10.5	12.2	4.19	Unmanip	m
SALL-229	X715275	6	2.3	5.1	6.4	8.7	11.5	3.4	Unmanip	m
SALL-229	X715272	7	3.2	5.9	7.8	9.7	11.8	3.84	Unmanip	m
SALL-229	X715277	8	3.3	6.1	8	9.7	11.25	3.84	Unmanip	f
SALL-245	X577922	1	2.9	4.9	7	9.6	12.25	3.67	Unmanip	f
SALL-245	X577923	2	3.3	5.4	7	10.3	12.5	3.85	Unmanip	m
SALL-245	X577917	3	2.9	5.1	7.4	10.4	13.75	3.96	Unmanip	m
SALL-245	X577918	4	3.7	5.6	7.6	10.2	12.25	3.94	Unmanip	f
SALL-245	X577921	5	3.8	5.9	7.7	10.4	12.5	4.03	Unmanip	f
SALL-245	X577920	6	3.7	5.8	7.9	10.3	12.25	4	Unmanip	f
SALL-245	X577924	7	3.4	5.4	7.5	9.9	12	3.82	Unmanip	f
SALL-245	X2451	8	3.7	5.8	8.2	10.2	12.5	4.04	Unmanip	m
SALL-245	X577919	9	3.7	6.1	7.2	9.6	13	3.96	Unmanip	m
SALL-245	X577925	10	3.5	5.6	7.9	10	12.5	3.95	Unmanip	f
SALL-246	X715265	1	2.2	3.9	5.8	8.1	10.5	3.05	Unmanip	f
SALL-246	X715266	2	2	3.7	5.3	7.7	10	2.87	Unmanip	f
SALL-246	X715268	3	2.4	4.1	6.7	8.6	10.5	3.23	Unmanip	f
SALL-246	X715269	4	2.3	4.1	6.2	8.1	10.5	3.12	Unmanip	f
SALL-246	X715271	5	1.4	2.3	3.9	5.9	8.75	2.23	Unmanip	f
SALL-246	X715267	6	2.1	3.3	5.7	7.5	9.9	2.85	Unmanip	f
SALL-246	X715270	7	2	3.1	5.4	6.9	8	2.54	Unmanip	f
SALL-249	X577903	1	2.5	4.8	6.5	9	12	3.48	Unmanip	f
SALL-249	X577905	2	2.7	5.4	7.4	9.6	12.5	3.76	Unmanip	m
SALL-249	X577906	3	1.9	4	5.8	8.4	11.25	3.14	Unmanip	f
SALL-249	X577907	4	2.6	5.2	7.1	9.8	12	3.67	Unmanip	m
SALL-249	X577904	5	2.2	4.6	6.7	9.1	12	3.46	Unmanip	m
SALL-249	X577909	6	2.7	5.2	7.4	9.7	12.25	3.73	Unmanip	m
SALL-249	X577908	7	2.7	5	6.9	9.1	11.5	3.52	Unmanip	m
SALL-262	X715227	1	2.8	3.7	5.7	7.3	10	2.95	Unmanip	f
SALL-262	X715225	2	3.2	4	6	7.7	10.75	3.17	Unmanip	f
SALL-262	X715226	6	2.9	4.3	6.4	8.1	11.75	3.35	Unmanip	m

## Sheet: Cort_manipulation
NB-Code	Treatment	Jlay	ClutchSize	NoFledged	PropFledge	MaleP	FemaleP	PriSR	MaleS	FemaleS	SecSR	CORT	Mass	Wing	Condition_resid	Num_unviable	Unviable	Num_LayGaps	LayGaps
EDL2-319	Control	19	10	10	1	7	3	0.7	7	3	0.7	2.87	11	62	-0.3	0	0	2	1
EDL2-311	Control	20	13	11	0.8	4	9	0.31	4	7	0.4	NA	12	64	0.63	0	0	0	0
DL2-19	Control	24	12	12	1	3	9	0.25	3	9	0.3	NA	NA	NA	NA	0	0	1	1
STEE-102	Control	25	10	7	0.7	3	5	0.38	2	5	0.3	2.96	11.3	63	-0.09	2	1	0	0
PEN2-166	Control	25	11	10	0.9	3	7	0.3	3	7	0.3	NA	NA	NA	NA	1	1	0	0
STEE-112	Control	26	10	10	1	6	4	0.6	6	4	0.6	0.86	10.8	63	-0.59	0	0	0	0
FS-182	Control	26	9	9	1	3	6	0.33	3	6	0.3	0.39	11	63	-0.34	0	0	1	1
PEN1-194	Control	26	12	12	1	7	5	0.58	7	5	0.6	4.27	11	62	-0.3	0	0	0	0
EDL2-315	Control	26	11	10	0.9	4	6	0.4	4	6	0.4	NA	NA	NA	NA	1	1	0	0
DL2-46	Control	27	12	12	1	4	8	0.33	4	8	0.3	2.05	10.5	64	-0.87	0	0	0	0
STEE-72	Control	27	12	10	0.8	6	4	0.6	6	4	0.6	NA	10.8	61	-0.52	2	1	1	1
CASH-58	Control	27	10	9	0.9	2	7	0.22	2	7	0.2	3.01	11	63	-0.34	1	1	0	0
DL1-24	Control	27	13	11	0.8	5	8	0.38	3	8	0.3	NA	11	63	-0.34	0	0	0	0
FS-175	Control	27	13	13	1	8	5	0.62	8	5	0.6	NA	11.5	62	0.2	0	0	0	0
STEE-89	Control	27	12	9	0.8	6	5	0.55	5	4	0.6	1.66	11.8	61	0.48	1	1	1	1
PEN2-190	Control	27	11	11	1	8	3	0.73	8	3	0.7	NA	NA	NA	NA	0	0	0	0
CASH-78	Control	29	10	8	0.8	NA	NA	NA	6	2	0.8	2.84	10.8	61	-0.52	NA	NA	0	0
STEE-94	Control	29	11	11	1	5	6	0.45	5	6	0.5	NA	11.5	63	0.16	0	0	0	0
EDL2-300	Control	29	11	8	0.7	6	4	0.6	5	3	0.6	1.72	12.3	63	0.91	1	1	1	1
STEE-124	Control	29	11	11	1	5	6	0.45	5	6	0.5	0.61	NA	NA	NA	0	0	0	0
DL2-54	Control	30	6	5	0.8	3	2	0.6	3	2	0.6	NA	NA	NA	NA	1	1	0	0
STEE-76	Control	31	10	10	1	5	5	0.5	5	5	0.5	0.18	NA	NA	NA	0	0	0	0
DL1-40	Control	32	9	7	0.8	NA	NA	NA	4	3	0.6	NA	12.3	61	0.98	NA	NA	0	0
STEE-107	Control	33	10	10	1	6	4	0.6	6	4	0.6	NA	NA	NA	NA	0	0	0	0
CASH-61	CORT	21	11	10	0.9	NA	NA	NA	6	4	0.6	0.76	NA	NA	NA	NA	NA	1	1
FS-20	CORT	23	11	10	0.9	3	7	0.3	3	7	0.3	NA	11	62	-0.3	1	1	0	0
PEN2-184	CORT	23	10	7	0.7	5	2	0.71	5	2	0.7	1.6	11.8	64	0.38	3	1	0	0
STEE-113	CORT	24	11	11	1	3	8	0.27	3	8	0.3	NA	NA	NA	NA	0	0	0	0
STEE-99	CORT	25	12	8	0.7	NA	NA	NA	6	3	0.7	1.21	11	63	-0.34	NA	NA	0	0
PEN1-187	CORT	25	10	10	1	3	7	0.3	3	7	0.3	NA	NA	NA	NA	0	0	0	0
FS-172	CORT	26	11	11	1	5	6	0.45	5	6	0.5	NA	10.8	62	-0.55	0	0	1	1
EDL2-301	CORT	26	10	10	1	5	5	0.5	5	5	0.5	NA	11	62	-0.3	0	0	0	0
DL2-18	CORT	26	11	11	1	5	6	0.45	5	6	0.5	0.58	11.3	63	-0.09	0	0	1	1
PEN1-146	CORT	26	11	11	1	5	6	0.45	5	6	0.5	2.08	NA	NA	NA	0	0	0	0
FS-165	CORT	27	10	9	0.9	6	4	0.6	5	4	0.6	1	11.5	62	0.2	0	0	0	0
CASH-65	CORT	27	10	9	0.9	5	5	0.5	5	4	0.6	NA	11.8	63	0.41	0	0	1	1
DL1-31	CORT	27	11	11	1	5	6	0.45	5	6	0.5	0.67	12	63.5	0.65	0	0	0	0
DL2-17	CORT	27	12	9	0.8	3	8	0.27	2	7	0.2	1.27	12.5	62	1.2	1	1	0	0
PEN1-144	CORT	28	10	5	0.5	4	1	0.8	4	1	0.8	1.35	11.5	63	0.16	5	1	0	0
STEE-111	CORT	28	11	9	0.8	NA	NA	NA	4	6	0.4	2.26	11.5	62	0.2	NA	NA	0	0
DL2-2	CORT	29	12	12	1	6	6	0.5	6	6	0.5	NA	10.5	62	-0.8	0	0	0	0
STEE-67	CORT	29	12	12	1	3	9	0.25	3	9	0.3	1.88	11	63	-0.34	0	0	0	0
CASH-68	CORT	29	12	4	0.3	NA	NA	NA	3	1	0.8	0.2	NA	NA	NA	NA	NA	0	0
DL2-5	CORT	30	10	8	0.8	NA	NA	NA	5	3	0.6	1.47	11.5	62	0.2	NA	NA	2	1
DL2-8	CORT	30	16	12	0.8	NA	NA	NA	7	5	0.6	NA	NA	NA	NA	NA	NA	1	1
PEN2-186	CORT	30	12	12	1	7	5	0.58	7	5	0.6	0.2	NA	NA	NA	0	0	0	0
EDL2-317	CORT	33	10	10	1	5	5	0.5	5	5	0.5	NA	NA	NA	NA	0	0	1	1
PEN1-139	CORT	36	8	8	1	4	4	0.5	4	4	0.5	0.81	11.5	62	0.15	0	0	0	0
PEN2-128	Unmanip	23	14	14	1	7	7	0.5	7	7	0.5	1.86	11	62	-0.33	0	0	0	0
SALL-220	Unmanip	24	11	11	1	8	3	0.73	8	3	0.7	1.16	11.5	61	0.2	0	0	0	0
SALL-230	Unmanip	24	10	8	0.8	2	6	0.25	2	6	0.3	NA	NA	NA	NA	2	1	NA	NA
STEE-119	Unmanip	25	9	9	1	5	4	0.56	5	4	0.6	NA	12	64	0.62	0	0	NA	NA
SALL-218	Unmanip	25	10	10	1	8	2	0.8	8	2	0.8	NA	NA	NA	NA	0	0	NA	NA
STEE-73	Unmanip	25	12	12	1	4	8	0.33	4	8	0.3	NA	NA	NA	NA	0	0	NA	NA
SALL-273	Unmanip	26	11	11	1	6	5	0.55	6	5	0.5	NA	11	62	-0.33	0	0	NA	NA
FS-177	Unmanip	26	13	13	1	6	7	0.46	6	7	0.5	3.74	11.25	62	-0.08	0	0	0	0
DL2-9	Unmanip	26	12	10	0.8	7	4	0.64	7	3	0.7	1.51	11.75	62	0.42	1	1	0	0
SALL-225	Unmanip	26	11	11	1	7	4	0.64	7	4	0.6	0.9	12	64	0.62	0	0	0	0
SALL-245	Unmanip	27	11	10	0.9	4	7	0.36	4	6	0.4	0.5	11.5	63	0.15	0	0	0	0
SALL-216	Unmanip	27	10	10	1	5	5	0.5	5	5	0.5	0.5	11.5	64	0.12	0	0	0	0
SALL-244	Unmanip	27	5	5	1	2	3	0.4	2	3	0.4	NA	NA	NA	NA	0	0	NA	NA
EDL2-312	Unmanip	28	12	11	0.9	2	9	0.18	2	9	0.2	0.44	10.25	63	-1.1	1	1	0	0
CASH-50	Unmanip	28	8	8	1	3	5	0.38	3	5	0.4	0.32	11	64.5	-0.4	0	0	0	0
SALL-249	Unmanip	28	8	7	0.9	6	2	0.75	5	2	0.7	0.36	12	61	0.7	0	0	1	1
CASH-87	Unmanip	29	10	8	0.8	NA	NA	NA	3	5	0.4	0.87	10.5	62	-0.83	1	1	0	0
CASH-71	Unmanip	29	11	9	0.8	NA	NA	NA	4	5	0.4	2.42	11.5	63	0.15	0	0	0	0
SALL-209	Unmanip	29	9	9	1	4	5	0.44	4	5	0.4	1.74	12	64	0.62	0	0	0	0
SALL-234	Unmanip	29	11	9	0.8	4	7	0.36	3	6	0.3	NA	NA	NA	NA	0	0	NA	NA
CASH-94	Unmanip	30	8	8	1	5	3	0.63	5	3	0.6	1.45	11	63	-0.35	0	0	0	0
SALL-229	Unmanip	32	8	8	1	4	4	0.5	4	4	0.5	1.56	11	61.5	-0.31	0	0	1	1
SALL-246	Unmanip	33	7	7	1	0	7	0	0	7	0	0.83	10.5	64	-0.88	0	0	1	1
SALL-262	Unmanip	33	7	3	0.4	NA	NA	NA	1	2	0.3	2.71	11	63	-0.35	0	0	0	0
